# Supplementary material for: Reduced representative methylome profiling of cell-free DNA for breast cancer detection
Source: Clin Epigenetics. 2024 Feb 27;16:33. doi: 10.1186/s13148-024-01641-x (PMC10898043; doi:10.1186/s13148-024-01641-x)
Supplement: Supplementary file 1 — Additional file 1: Fig. S1. In silico restriction digestion analysis. a The amount of remaining reads from AT-rich reads deletion of a public WGBS dataset for K562 cells. b The CG rate of remaining reads from AT-rich reads deletion of a public WGBS dataset for K562 cells, compared with a public RRBS dataset for K562 cells. c The percentage of remaining reads mapping to CpG island, CpG shore or CpG shelf, compared to the original WGBS dataset and a RRBS dataset. d The percentage of remaining reads mapping to promoter, compared to the original WGBS dataset and a RRBS dataset. Fig. S2. Genome plot for the GBGT1 gene locus compares read coverage between and WGBS, XRBS, RRBS, 1-cut RRMP and 4-cut RRMP. Boxes represent reads, and unmethylated (blue) and methylated (red) CpGs are indicated. CpG islands are indicated. Fig. S3. RRMP efficiently captures CpGs in CpG islands and promoters. a, b, Plots show the number of CpG islands (a) or promoters (b) with at least 100-fold combined coverage as a function of sequencing depth (x axis) for 4-cut RRMP(K562), XRBS (K562), WGBS (K562) and RRBS (SW1353). Enrichment for functional elements at a uniform sequencing depth of 10 billion base pairs is indicated. Vertical gray line indicates break in x-axis scale. c Plot compares CpG coverage as a function of sequencing depth (x-axis) for WGBS, XRBS, RRBS, 1-cut RRMP and 4-cut RRMP. d, e, Downsampling analysis plot as in panel c but restricted to CpGs within CpG islands (d) and gene promoters (e). f Heat map shows genome-wide DNA methylation in 100-kb windows for 1- cut RRMP, XRBS, WGBS from K562 cells. Fig. S4. RRMP detects tumor-related methylation differences. a Heat map shows Pearson correlation of RRMP methylation profiles of 100 kb windows generated from 9 tumor cell lines and 3 WBC samples from healthy donors. b Heat map depicts hypermethylated and hypomethylated regions in each type of tumor cells compared to WBC samples. Fig. S5. Cell-line-specific DNA hypomethylation from RRMP c [file 13148_2024_1641_MOESM1_ESM.xlsx]

## Sheet: Table S1
Supplementary Table 1: Quality control metrics for all datastes in this study.
#	Sample	Library construction	Total number of reads	High-quality reads	%	Mapped reads	%	Uniquely-mapped reads	%	GC content:	CpGs coverd	CpGs coverd(>10)	%
1	K562	1-cut RRMP	75530704	59971173	0.793997	42617076	0.645714	38724203	0.908655	0.328473	14252636	4974429	0.349018
2	K562	4-cut RRMP	75537625	51348976	0.67978	33835835	0.523929	26903214	0.79511	0.384818	6884332	2676117	0.388726
3	Calu-1	4-cut RRMP	39145685	28115620	0.71823	18324386	0.537119	15101437	0.824117	0.368597	6038077	2435891	0.403422
4	NCI-H460	4-cut RRMP	36470960	26190218	0.718112	18012942	0.56391	14768929	0.819907	0.378676	5847533	2370750	0.405427
5	Hep3B	4-cut RRMP	81825331	59782677	0.730613	38664247	0.553655	33099003	0.856062	0.372206	10799393	3854752	0.356942
6	Li-7	4-cut RRMP	89886064	65112884	0.724394	45617210	0.600937	39128757	0.857763	0.362576	11002830	3758418	0.341586
7	Caco-2	4-cut RRMP	41804308	30213826	0.722744	19077884	0.508584	15366278	0.80545	0.362789	6149003	2384967	0.387862
8	HT29	4-cut RRMP	34150177	24467804	0.716477	16591662	0.560256	13708239	0.826213	0.370014	5568679	2287578	0.410794
9	BT474	4-cut RRMP	78623728	56603686	0.719931	41401464	0.604644	34225087	0.826664	0.380499	8306668	3375720	0.406387
10	BT549	4-cut RRMP	66347768	50706022	0.764246	28139390	0.463014	23477606	0.834332	0.362992	9299144	3117548	0.335251
11	HGC-27	4-cut RRMP	25391170	18411596	0.725118	12542146	0.565798	10417237	0.830579	0.370596	5399300	2041833	0.378166
12	Whole blood cell 1	4-cut RRMP	19444448	14203130	0.730447	8839281	0.495691	7040363	0.796486	0.335185	5235064	1532879	0.29281
13	Whole blood cell 2	4-cut RRMP	27283409	20260395	0.74259	12557622	0.490779	9943373	0.79182	0.321268	5337331	1780815	0.333653
14	Whole blood cell 3	4-cut RRMP	20516124	14941997	0.728305	9889471	0.543474	8120587	0.821135	0.344307	5497341	1705080	0.310164
15	Non-Breast-Cancer cfDNA 1	4-cut RRMP	24957329	18857049	0.755572	12496331	0.561147	10581573	0.846774	0.336666	6100942	1460104	0.239324
16	Non-Breast-Cancer cfDNA 2	4-cut RRMP	35202644	25935602	0.736752	16725862	0.542039	14058105	0.840501	0.329533	6649076	1901399	0.285964
17	Non-Breast-Cancer cfDNA 3	4-cut RRMP	44847668	33942442	0.756838	22807648	0.578078	19621384	0.860298	0.335498	7181686	2476094	0.344779
18	Non-Breast-Cancer cfDNA 4	4-cut RRMP	159345656	127101065	0.797644	89657045	0.628182	79842627	0.890534	0.339781	10178546	5256684	0.516447
19	Non-Breast-Cancer cfDNA 5	4-cut RRMP	49211255	37139917	0.754704	24861472	0.575533	21375239	0.859774	0.334604	7457055	2637806	0.353733
20	Non-Breast-Cancer cfDNA 6	4-cut RRMP	62738225	51914346	0.827476	37081795	0.640997	33276921	0.897392	0.330227	8481583	3358319	0.395954
21	Non-Breast-Cancer cfDNA 7	4-cut RRMP	81665619	67712637	0.829145	46271223	0.604522	40933804	0.884649	0.330774	9497202	4009981	0.422228
22	Non-Breast-Cancer cfDNA 8	4-cut RRMP	62162153	50975957	0.820048	36081475	0.630016	32115651	0.890087	0.335443	8746969	3642397	0.416418
23	Non-Breast-Cancer cfDNA 9	4-cut RRMP	83655876	69711788	0.833316	49643323	0.634094	44203811	0.890428	0.339205	9662011	4348467	0.450058
24	Non-Breast-Cancer cfDNA 10	4-cut RRMP	106439779	88723466	0.833556	66169175	0.669937	59439165	0.898291	0.342081	10340005	4870044	0.47099
25	Non-Breast-Cancer cfDNA 11	4-cut RRMP	66227709	56969831	0.860211	38859384	0.608073	34641792	0.891465	0.31879	8051546	3513802	0.436413
26	Non-Breast-Cancer cfDNA 12	4-cut RRMP	66768022	57173123	0.856295	40916692	0.642598	36739339	0.897906	0.325168	8332250	4002475	0.480359
27	Non-Breast-Cancer cfDNA 13	4-cut RRMP	87496354	74701057	0.853762	55092049	0.662335	49477151	0.898082	0.326491	8945086	4555013	0.50922
28	Non-Breast-Cancer cfDNA 14	4-cut RRMP	72579787	61035306	0.840941	41877170	0.607342	37069293	0.885191	0.318617	7951335	3636063	0.45729
29	Non-Breast-Cancer cfDNA 15	4-cut RRMP	90933075	77247519	0.849499	56441334	0.657389	50781705	0.899725	0.320903	8968807	4614784	0.514537
30	Non-Breast-Cancer cfDNA 16	4-cut RRMP	65100202	55647587	0.854799	39454603	0.634096	35285904	0.894342	0.321639	8060526	3671405	0.45548
31	Non-Breast-Cancer cfDNA 17	4-cut RRMP	46399976	39510109	0.851511	26191008	0.585318	23125982	0.882974	0.317888	7929240	2499146	0.315181
32	Non-Breast-Cancer cfDNA 18	4-cut RRMP	72471371	57859006	0.798371	38860219	0.594273	34384055	0.884814	0.335634	8898293	3746947	0.421086
33	Non-Breast-Cancer cfDNA 19	4-cut RRMP	61176757	48906760	0.799434	33122672	0.600742	29380344	0.887016	0.338861	8500356	3428329	0.403316
34	Non-Breast-Cancer cfDNA 20	4-cut RRMP	71731383	57560258	0.802442	37632229	0.578467	33296694	0.884792	0.338686	8416615	3421815	0.406555
35	Non-Breast-Cancer cfDNA 21	4-cut RRMP	70561977	56432475	0.799758	39958854	0.631139	35616746	0.891336	0.338409	9210857	3791913	0.411679
36	Non-Breast-Cancer cfDNA 22	4-cut RRMP	81592631	64655634	0.79242	46597786	0.637143	41194875	0.884052	0.332969	9422448	4165449	0.442077
37	Non-Breast-Cancer cfDNA 23	4-cut RRMP	50817500	40322873	0.793484	28135257	0.607712	24504680	0.87096	0.329006	7901239	3260314	0.412633
38	Non-Breast-Cancer cfDNA 24	4-cut RRMP	85515548	66913559	0.782472	47802594	0.628278	42040333	0.879457	0.341241	8705500	3780681	0.434286
39	Non-Breast-Cancer cfDNA 25	4-cut RRMP	85104401	67210799	0.789745	47399028	0.617565	41507035	0.875694	0.334221	8618029	4007662	0.465032
40	Non-Breast-Cancer cfDNA 26	4-cut RRMP	90921346	72143662	0.793473	49621874	0.601233	43375143	0.874113	0.335225	8509802	3752403	0.440951
41	Non-Breast-Cancer cfDNA 27	4-cut RRMP	62044527	51159670	0.824564	36905733	0.647411	33121319	0.897457	0.336164	9055329	3785638	0.418056
42	Non-Breast-Cancer cfDNA 28	4-cut RRMP	44338715	36218003	0.816848	25685532	0.632739	22916530	0.892196	0.338984	8415996	2968811	0.352758
43	Non-Breast-Cancer cfDNA 29	4-cut RRMP	101803865	83879871	0.823936	62478380	0.673291	56475576	0.903922	0.347207	10302353	4796502	0.465573
44	Breast-Cancer cfDNA 1	4-cut RRMP	48560024	37342605	0.768999	26027866	0.605105	22596204	0.868154	0.330574	7476886	2908377	0.388982
45	Breast-Cancer cfDNA 2	4-cut RRMP	55377750	41447596	0.748452	28559758	0.59421	24628570	0.862352	0.328841	8083664	2975866	0.368133
46	Breast-Cancer cfDNA 3	4-cut RRMP	70253816	55690154	0.792699	37970660	0.603333	33599711	0.884886	0.336835	8493573	3624378	0.42672
47	Breast-Cancer cfDNA 4	4-cut RRMP	80940219	62588730	0.773271	44354621	0.620634	38844686	0.875775	0.333205	8821533	3940950	0.446742
48	Breast-Cancer cfDNA 5	4-cut RRMP	68604813	57236054	0.834286	41287732	0.645682	36956294	0.895091	0.333795	10688075	4237178	0.39644
49	Breast-Cancer cfDNA 6	4-cut RRMP	84503869	71268347	0.843374	52085605	0.657331	46846888	0.899421	0.334595	9963742	4498940	0.451531
50	Breast-Cancer cfDNA 7	4-cut RRMP	71800914	58819351	0.819201	41580769	0.627594	36914680	0.887783	0.334908	9075740	3800636	0.418769
51	Breast-Cancer cfDNA 8	4-cut RRMP	83511284	69301323	0.829844	51021140	0.659469	45702051	0.895747	0.337308	9855441	4321889	0.438528
52	Breast-Cancer cfDNA 9	4-cut RRMP	74591810	62214547	0.834067	45546186	0.656947	40871643	0.897367	0.337084	10257400	4378371	0.42685
53	Breast-Cancer cfDNA 10	4-cut RRMP	129191119	111211799	0.860832	79706347	0.642602	71464880	0.896602	0.323436	9735570	5163983	0.530424
54	Breast-Cancer cfDNA 11	4-cut RRMP	66507928	56772580	0.853621	39183822	0.612636	34780909	0.887634	0.322734	8777935	3462743	0.394483
55	Breast-Cancer cfDNA 12	4-cut RRMP	95150132	81599477	0.857587	59633000	0.658683	53748171	0.901316	0.326944	9321354	4846132	0.519896
56	Breast-Cancer cfDNA 13	4-cut RRMP	55253669	44381624	0.803234	30197032	0.602571	26743068	0.885619	0.339732	8346728	3259321	0.390491
57	Breast-Cancer cfDNA 14	4-cut RRMP	80686797	64075251	0.794123	47042898	0.655031	41971278	0.892192	0.335633	9416010	4193122	0.445318
58	Breast-Cancer cfDNA 15	4-cut RRMP	87771900	70047964	0.798068	51507217	0.655916	45945566	0.892022	0.329888	8642550	4095071	0.473827
59	Breast-Cancer cfDNA 16	4-cut RRMP	83400142	66428212	0.7965	46668115	0.619802	41172312	0.882236	0.327821	9528436	4149837	0.435521
60	Breast-Cancer cfDNA 17	4-cut RRMP	65590599	52603969	0.802005	38583101	0.652191	34307813	0.889193	0.333765	8575485	3835994	0.447321
61	Breast-Cancer cfDNA 18	4-cut RRMP	93030248	74216813	0.797771	53540581	0.637738	47330909	0.884019	0.335886	9196669	4164277	0.452803
62	Breast-Cancer cfDNA 19	4-cut RRMP	84524079	66615412	0.788123	45484662	0.595681	39681509	0.872415	0.335618	9076850	4080958	0.449601
63	Breast-Cancer cfDNA 20	4-cut RRMP	38883095	31046847	0.798466	22205215	0.62655	19452415	0.876029	0.330842	7708296	2772289	0.35965
64	Breast-Cancer cfDNA 21	4-cut RRMP	73060527	57462400	0.786504	38813093	0.58748	33758002	0.869758	0.333038	8218632	3573657	0.434824
65	Breast-Cancer cfDNA 22	4-cut RRMP	117198093	93045211	0.793914	64018507	0.604427	56239030	0.878481	0.342305	9439773	4472505	0.473794
66	Breast-Cancer cfDNA 23	4-cut RRMP	105722329	87919429	0.831607	67544071	0.695703	61165806	0.905569	0.346038	11473011	5103436	0.444821
67	Breast-Cancer cfDNA 24	4-cut RRMP	92572846	75796977	0.818782	56028208	0.664952	50401372	0.899571	0.33917	9635157	4414628	0.458179
68	Breast-Cancer cfDNA 25	4-cut RRMP	112472832	92554445	0.822905	69924797	0.685136	63412400	0.906866	0.344655	10580465	5085215	0.480623
69	Breast-Cancer cfDNA 26	4-cut RRMP	70043983	57558575	0.821749	40955912	0.635818	36596753	0.893565	0.335689	8916241	3627061	0.406793
70	Breast-Cancer cfDNA 27	4-cut RRMP	40979937	34008958	0.829893	25826561	0.690279	23475653	0.908973	0.34169	9563732	3343015	0.349551
71	Non-Breast-Cancer cfDNA 16	EM-seq	194056145	168748151	0.869584	115454196	0.658705	111155298	0.962765	0.231738	51139229	383962	0.00750817
72	Breast-Cancer cfDNA 11	EM-seq	202861881	181893757	0.896638	146301465	0.773954	140777377	0.962242	0.215081	52270461	949130	0.0181581

## Sheet: Table S2
Supplementary Table 2: Public datasets utilized in this study.
#	Track	Cell line	Project/Study	Accession	Data type
1	DNA Methylation (WGBS)	K562	ENCODE	SRR4235743	fastq
2	DNA Methylation (RRBS)	SW1353	PRJNA735529	SRR18797834	fastq
3	DNA Methylation (XRBS)	K562	PRJNA630694	SRR11711253, SRR11711254	fastq
4	H3K4me3	K562	ENCODE	ENCFF525ZRM	bigWig
5	H3K27ac	K562	ENCODE	ENCFF779QTH, ENCFF437DPT	bigWig
6	H3K4me3	HT29	PRJNA601191	SRR10886981, SRR10887221	sra
7	H3K27ac	HT29	PRJNA601191	SRR10887041, SRR10887221	sra
8	H3K4me3	NCI-H460	PRJNA601191	SRR10886991, SRR10887231	sra
9	H3K27ac	NCI-H460	PRJNA601191	SRR10887051, SRR10887231	sra

## Sheet: Table S3
Supplementary Table 3: DMRs in liver cancer cell lines comparing to WBCs.
#	chr-start-end	Liver cancer cell	Whole blood cell	p-val
1	chr1-33219503-33219734	0.774406	0.0018533	0
2	chr20-4803200-4803442	0.784017	0.0018762	0
3	chr17-40440493-40440742	0.770865	0.0019076	0
4	chr7-100273443-100273692	0.755105	0.0019948	0
5	chr2-102090640-102090867	0.773198	0.0021867	0
6	chr3-42814549-42814819	0.734957	0.0021897	0
7	chr12-49931693-49931967	0.743805	0.0024568	0
8	chr1-21616224-21616445	0.787141	0.0025762	0
9	chr17-73839828-73840062	0.770778	0.0026894	0
10	chr22-46545329-46545603	0.730559	0.0026956	0
11	chr3-38035662-38035831	0.714093	0.0026988	0
12	chr22-42315802-42316059	0.792897	0.0028408	0
13	chr1-55266914-55267153	0.798109	0.0028762	0
14	chr1-21616471-21616684	0.752967	0.0029477	0
15	chr14-103021642-103021864	0.759378	0.0029486	0
16	chr10-121301544-121301780	0.788818	0.0030401	0
17	chr4-330811-331050	0.774593	0.0031243	0
18	chr19-39360592-39360756	0.746574	0.0031661	0
19	chr17-61777973-61778242	0.790273	0.0032857	0
20	chr9-129485774-129486024	0.753488	0.0033045	0
21	chr1-54940528-54940753	0.744431	0.0033324	0
22	chr16-67678901-67679145	0.709862	0.0033554	0
23	chr6-30923370-30923623	0.744	0.003379	0
24	chr1-24968457-24968625	0.722366	0.0033841	0
25	chr22-41633674-41633965	0.791794	0.0033879	0
26	chr17-58498989-58499198	0.785294	0.0034093	0
27	chr17-37307813-37308036	0.719847	0.0034228	0
28	chr19-15334401-15334668	0.77262	0.0035322	0
29	chr9-140356343-140356631	0.7637	0.0035645	0
30	chr2-26045102-26045369	0.786318	0.0035769	0
31	chr5-178957468-178957695	0.748255	0.0036165	0
32	chr9-139595813-139596029	0.76766	0.0036753	0
33	chr12-63026072-63026268	0.705675	0.0036805	0
34	chr10-22541486-22541753	0.781442	0.0037863	0
35	chr10-8076709-8076913	0.730314	0.0038515	0
36	chr5-72677331-72677560	0.780813	0.0038587	0
37	chr1-147775325-147775497	0.723001	0.0038844	0
38	chr6-40996055-40996219	0.732334	0.0039088	0
39	chr7-155597866-155598039	0.797282	0.0039669	0
40	chr20-55964982-55965246	0.786654	0.0039943	0
41	chr3-184301450-184301704	0.765721	0.0040701	0
42	chr8-33371869-33372140	0.715865	0.0040742	0
43	chr10-81002041-81002254	0.794496	0.0040759	0
44	chr2-109647792-109648026	0.74019	0.0040823	0
45	chr7-26415921-26416185	0.738122	0.004149	0
46	chr3-38080740-38081018	0.793808	0.0042051	0
47	chr21-45616209-45616325	0.740341	0.0042672	0
48	chr1-27669511-27669661	0.745397	0.0042906	0
49	chr17-56405454-56405630	0.789485	0.0043026	0
50	chr2-225306902-225307195	0.769726	0.0043051	0
51	chr22-39473198-39473451	0.702016	0.0043255	0
52	chr12-63025663-63025847	0.722518	0.0043461	0
53	chr13-76210965-76211192	0.780328	0.0043701	0
54	chr2-102090371-102090618	0.752702	0.0043967	0
55	chr15-65713832-65714106	0.798525	0.0043996	0
56	chr4-111542064-111542327	0.764686	0.0044007	0
57	chr8-99076477-99076685	0.736657	0.0044208	0
58	chr19-41317191-41317388	0.749091	0.0044435	0
59	chr22-31481223-31481429	0.735073	0.0045545	0
60	chr5-138728242-138728472	0.755351	0.0045789	0
61	chr1-21616938-21617168	0.764787	0.004644	0
62	chr3-196366669-196366889	0.716884	0.0046868	0
63	chr5-1104734-1104951	0.795837	0.0046908	0
64	chr7-128809198-128809387	0.782387	0.0047417	0
65	chr6-29894705-29894904	0.750081	0.0047487	0
66	chr15-90208735-90209026	0.771338	0.0047587	0
67	chr7-139929704-139929856	0.79916	0.004835	0
68	chr12-113494355-113494627	0.703155	0.0048537	0
69	chr11-67039073-67039289	0.728558	0.0048674	0
70	chr7-75247308-75247451	0.76253	0.004919	0
71	chr3-196367362-196367556	0.786625	0.0049477	0
72	chr6-7051860-7052138	0.764243	0.0049841	0
73	chr17-66342923-66343168	0.775823	0.0050782	0
74	chr17-1956932-1957121	0.718209	0.0050916	0
75	chr2-27938268-27938537	0.741633	0.0050985	0
76	chr2-97193065-97193290	0.745278	0.0050998	0
77	chr18-72783077-72783325	0.711697	0.0051648	0
78	chr1-6526130-6526326	0.799394	0.0051971	0
79	chr1-1148535-1148740	0.793556	0.0052593	0
80	chr3-50243174-50243367	0.72899	0.0052738	0
81	chr2-73403022-73403234	0.706278	0.0052806	0
82	chr20-3758756-3758974	0.755611	0.0053252	0
83	chr22-26975656-26975724	0.742789	0.0053913	0
84	chr19-10405989-10406192	0.760226	0.0055103	0
85	chr3-150804663-150804901	0.744047	0.0055683	0
86	chr17-1957354-1957560	0.770242	0.0056447	0
87	chr8-22436743-22436985	0.732453	0.0056763	0
88	chr9-129388200-129388345	0.746566	0.0057142	0
89	chr9-96721564-96721702	0.740527	0.0057635	0
90	chr7-421687-421819	0.755975	0.005825	0
91	chr4-184643916-184644159	0.770743	0.0058502	0
92	chr18-74836548-74836698	0.768443	0.0059453	0
93	chr9-134145508-134145743	0.75061	0.005965	0
94	chr15-42187008-42187220	0.711673	0.0059973	0
95	chr3-50378591-50378819	0.72201	0.0060007	0
96	chr5-176830259-176830527	0.76223	0.006005	0
97	chr5-178957704-178957932	0.701451	0.0060164	0
98	chr5-131802155-131802397	0.773593	0.0060281	0
99	chr14-91790414-91790641	0.795581	0.0060517	0
100	chr19-59049956-59050162	0.737165	0.0060564	0
101	chr19-13209306-13209548	0.729272	0.0060569	0
102	chr2-102090871-102091118	0.79667	0.0061608	0
103	chr19-46996904-46997148	0.738316	0.0061611	0
104	chr14-52781936-52782191	0.733932	0.0062041	0
105	chr16-30195918-30196131	0.779383	0.0062096	0
106	chr3-138679458-138679669	0.769614	0.0062334	0
107	chr21-47393793-47394081	0.738659	0.0062473	0
108	chr7-128578827-128578982	0.725862	0.0062672	0
109	chr10-98272483-98272705	0.717543	0.0063598	0
110	chr1-36772095-36772308	0.792693	0.0063819	0
111	chr19-40972854-40973120	0.770103	0.0064074	0
112	chr17-46620586-46620788	0.720629	0.0064613	0
113	chr22-19511967-19512199	0.787934	0.0064616	0
114	chr1-9243096-9243319	0.754707	0.0064744	0
115	chr17-37307566-37307806	0.737842	0.006476	0
116	chr2-113914904-113915104	0.742703	0.0065005	0
117	chr8-80803430-80803560	0.786547	0.0065209	0
118	chr2-43019952-43020169	0.742459	0.0065218	0
119	chr1-35331547-35331796	0.75502	0.0065253	0
120	chr20-3062935-3063195	0.743123	0.0065275	0
121	chr2-26407536-26407822	0.743235	0.0065498	0
122	chr13-24846034-24846288	0.787112	0.0065721	0
123	chr12-7060647-7060890	0.771318	0.0066256	0
124	chr10-45914646-45914883	0.770179	0.0066309	0
125	chr2-26407824-26408106	0.730593	0.0066513	0
126	chr5-131992028-131992303	0.788799	0.0066727	0
127	chr21-47477084-47477338	0.7959	0.0066837	0
128	chr22-35748606-35748792	0.770759	0.0066848	0
129	chr5-150051117-150051358	0.738317	0.0067229	0
130	chr7-102330136-102330422	0.794797	0.0067376	0
131	chr7-99769307-99769534	0.721618	0.0069865	0
132	chr2-160761227-160761504	0.72056	0.0070999	0
133	chr2-242744440-242744589	0.74414	0.0071736	0
134	chr10-102998372-102998464	0.701387	0.0071877	0
135	chr4-4854541-4854721	0.744185	0.0072496	0
136	chr20-37433725-37433937	0.761004	0.0072851	0
137	chr20-62270712-62270809	0.712347	0.0072874	0
138	chr6-150246753-150246993	0.722238	0.0074473	0
139	chr1-228463221-228463465	0.76231	0.0075533	0
140	chr17-36743670-36743707	0.762855	0.0075565	0
141	chr6-108439039-108439308	0.735887	0.0075623	0
142	chr1-44874649-44874729	0.741522	0.0076094	0
143	chr8-21881551-21881684	0.77599	0.0077303	0
144	chr16-88701266-88701493	0.750826	0.0077339	0
145	chr18-12420359-12420623	0.755779	0.0077421	0
146	chr9-110227969-110228128	0.741093	0.00784	0
147	chr19-3812413-3812548	0.707159	0.0079108	0
148	chr10-81002664-81002910	0.742249	0.0079521	0
149	chr17-7164788-7165023	0.75218	0.007998	0
150	chr19-917109-917345	0.781324	0.0080801	0
151	chr12-50297689-50297965	0.794466	0.0080998	0
152	chr17-40216006-40216151	0.775612	0.0082121	0
153	chr12-49736702-49736875	0.768292	0.0082204	0
154	chr19-59049683-59049921	0.759768	0.0082993	0
155	chr1-87597974-87598163	0.764893	0.0084666	0
156	chr2-232479132-232479383	0.77522	0.0085914	0
157	chr1-181031578-181031834	0.71673	0.0086375	0
158	chr2-10471509-10471794	0.703874	0.0087281	0
159	chr3-169529890-169530092	0.781299	0.0087563	0
160	chr19-49837211-49837322	0.799981	0.0087736	0
161	chr3-13057985-13058068	0.796667	0.0087907	0
162	chr16-31548933-31549118	0.720662	0.0087977	0
163	chr21-46351029-46351199	0.766965	0.008834	0
164	chr1-156611641-156611863	0.732063	0.008949	0
165	chr5-170847501-170847773	0.704368	0.0089651	0
166	chr1-154720741-154720863	0.745279	0.0090014	0
167	chr6-31276312-31276580	0.782626	0.0090017	0
168	chr15-41136275-41136523	0.789472	0.0090435	0
169	chr17-59539558-59539798	0.722177	0.0090488	0
170	chr17-56409963-56410123	0.755001	0.0090804	0
171	chr11-111411479-111411757	0.716297	0.0091369	0
172	chr12-6938440-6938690	0.764855	0.0091835	0
173	chr10-121276104-121276359	0.770358	0.009248	0
174	chr19-14168170-14168340	0.711119	0.0092758	0
175	chr6-167764360-167764629	0.727474	0.0093698	0
176	chr22-50752983-50753223	0.7457	0.0094942	0
177	chr2-43019686-43019940	0.774789	0.0094966	0
178	chr7-45018159-45018411	0.774927	0.009625	0
179	chr16-56894412-56894615	0.701657	0.0096485	0
180	chr1-27848108-27848263	0.725109	0.0098832	0
181	chr5-134825778-134825952	0.765934	0.0098863	0
182	chr10-45914357-45914630	0.767704	0.0098911	0
183	chr17-37321319-37321565	0.782273	0.0099584	0
184	chr19-4916688-4916914	0.783447	0.0099957	0
185	chr20-3073645-3073917	0.758034	0.010039	0
186	chr4-140201393-140201581	0.761575	0.0100862	0
187	chr3-142839903-142840129	0.766719	0.0100947	0
188	chr10-118891569-118891761	0.742047	0.0101121	0
189	chr19-37096439-37096701	0.740388	0.0101799	0
190	chr22-19753582-19753846	0.76438	0.0102432	0
191	chr12-7062908-7063061	0.712206	0.010259	0
192	chr11-31833436-31833632	0.73323	0.0103276	0
193	chr17-17685852-17686048	0.786763	0.0104036	0
194	chr9-129445469-129445715	0.764619	0.0104359	0
195	chr15-78236654-78236926	0.775781	0.0104876	0
196	chr14-105527021-105527252	0.759426	0.0105075	0
197	chr8-99960064-99960166	0.797515	0.0105701	0
198	chr11-31834470-31834752	0.717286	0.010633	0
199	chr1-156676364-156676552	0.767458	0.0106624	0
200	chr8-53853501-53853761	0.730759	0.010705	0
201	chr19-1396658-1396834	0.718366	0.0108309	0
202	chr10-21783548-21783803	0.789296	0.0109052	0
203	chr3-122745127-122745330	0.79872	0.011001	0
204	chr5-176170541-176170710	0.723376	0.0110406	0
205	chr20-52456222-52456423	0.720006	0.0110637	0
206	chr15-31556433-31556534	0.748978	0.0110939	0
207	chr15-28351848-28352082	0.767503	0.011204	0
208	chr2-177017124-177017390	0.724713	0.0112387	0
209	chr2-7571455-7571734	0.797923	0.0112949	0
210	chr1-160807375-160807496	0.716536	0.0113469	0
211	chr17-40250337-40250511	0.759598	0.0113823	0
212	chr2-25473710-25473953	0.784625	0.0117905	0
213	chr5-76934594-76934800	0.780521	0.011814	0
214	chr5-149588841-149589013	0.784573	0.0118313	0
215	chr17-46507563-46507777	0.734157	0.0118348	0
216	chr7-6894768-6895062	0.761098	0.0118361	0
217	chr12-7061552-7061716	0.74627	0.0118736	0
218	chr1-116371155-116371365	0.776739	0.0119186	0
219	chr9-139551278-139551537	0.722418	0.0121413	0
220	chr21-43483026-43483149	0.735398	0.0122213	0
221	chr13-28495446-28495638	0.759238	0.012306	0
222	chr2-20068408-20068630	0.706802	0.0123942	0
223	chr19-36500291-36500464	0.731248	0.0124115	0
224	chr14-61188323-61188601	0.794738	0.0125457	0
225	chr5-126565172-126565347	0.74583	0.0126232	0
226	chr12-58013539-58013714	0.759366	0.0126578	0
227	chr6-170598491-170598740	0.705476	0.0126661	0
228	chr7-100203107-100203398	0.712468	0.0126943	0
229	chr2-171679957-171680122	0.761097	0.0127169	0
230	chr1-167090608-167090833	0.760894	0.0127894	0
231	chr4-47839557-47839823	0.752845	0.0128061	0
232	chr1-6086942-6087014	0.721061	0.0128066	0
233	chr5-175792259-175792518	0.779562	0.0128273	0
234	chr22-19879378-19879534	0.781938	0.0128865	0
235	chr4-1754533-1754743	0.724403	0.0129688	0
236	chr6-166721105-166721384	0.739254	0.0131913	0
237	chr9-102586641-102586857	0.753141	0.013311	0
238	chr6-10426387-10426616	0.785147	0.0133404	0
239	chr22-42306329-42306585	0.7658	0.0133763	0
240	chr1-154301105-154301304	0.756077	0.013507	0
241	chr11-63537009-63537284	0.733743	0.0135777	0
242	chr7-44143513-44143763	0.765393	0.0135786	0
243	chr1-24235532-24235631	0.794229	0.0136197	0
244	chr15-40728191-40728356	0.72109	0.0136747	0
245	chr15-23115059-23115197	0.735046	0.0137549	0
246	chr16-84641448-84641618	0.741878	0.0137671	0
247	chr12-54447136-54447368	0.713425	0.0138468	0
248	chr22-37816316-37816588	0.79915	0.0138478	0
249	chr9-34577732-34577994	0.791065	0.0140709	0
250	chr19-46997154-46997406	0.753388	0.0140773	0
251	chr16-9184221-9184425	0.779214	0.0142589	0
252	chr9-37037595-37037777	0.732089	0.014301	0
253	chr7-98467248-98467522	0.797779	0.014397	0
254	chrX-114957291-114957559	0.766559	0.0144041	0
255	chr1-6507510-6507706	0.746847	0.0144312	0
256	chr10-103603409-103603641	0.752436	0.0144692	0
257	chr5-176784611-176784803	0.754947	0.0146177	0
258	chr3-129693124-129693407	0.794444	0.0146436	0
259	chr10-16563587-16563822	0.766969	0.0146911	0
260	chr20-1783825-1784074	0.766446	0.0147607	0
261	chr2-160760652-160760923	0.716473	0.014788	0
262	chr16-4256835-4257060	0.74473	0.0149014	0
263	chr1-6507295-6507497	0.797743	0.0149536	0
264	chr11-46355018-46355284	0.798674	0.0151027	0
265	chr3-12228923-12229021	0.789399	0.0151483	0
266	chr4-8284962-8285098	0.739799	0.015219	0
267	chr15-45408956-45409097	0.710155	0.0153849	0
268	chr1-55266676-55266911	0.728557	0.0156265	0
269	chr1-12233916-12234093	0.747145	0.0157247	0
270	chr19-40732305-40732518	0.780305	0.0157557	0
271	chr14-59931978-59932250	0.798768	0.0157946	0
272	chr1-110612670-110612899	0.767779	0.0157958	0
273	chr11-10472298-10472566	0.704998	0.01583	0
274	chr8-144653592-144653878	0.754672	0.0160507	0
275	chr7-25892388-25892614	0.708426	0.0160841	0
276	chr9-133541286-133541452	0.70784	0.0161127	0
277	chr19-41381651-41381857	0.713351	0.0161127	0
278	chr20-52276758-52276990	0.789396	0.0163277	0
279	chr2-71680700-71680962	0.735414	0.016333	0
280	chr4-141419260-141419503	0.755156	0.0165499	0
281	chr10-82116477-82116733	0.749619	0.0165614	0
282	chr21-45579760-45580004	0.768866	0.0165633	0
283	chr9-6412667-6412836	0.788873	0.0165788	0
284	chr7-6895373-6895663	0.78692	0.01663	0
285	chr17-37381188-37381432	0.728275	0.0167294	0
286	chr9-124461745-124462010	0.766158	0.017066	0
287	chr16-28995882-28996054	0.757823	0.0171184	0
288	chr19-12978238-12978484	0.704756	0.0171338	0
289	chr12-7068349-7068490	0.783541	0.0172042	0
290	chr2-102867444-102867635	0.711019	0.0172117	0
291	chr11-111848150-111848344	0.72472	0.0174273	0
292	chr3-128274598-128274784	0.751665	0.0175105	0
293	chr19-19648939-19649154	0.763925	0.0175673	0
294	chr1-145991033-145991177	0.706974	0.0176131	0
295	chr17-46810208-46810466	0.761946	0.0176561	0
296	chr2-219922499-219922730	0.748365	0.0177056	0
297	chr5-77140471-77140668	0.714945	0.0177311	0
298	chr10-11784253-11784545	0.705587	0.0177386	0
299	chr9-130461646-130461875	0.737274	0.0178448	0
300	chr17-46507345-46507555	0.795289	0.0180752	0
301	chr15-28339739-28339956	0.782991	0.0182438	0
302	chr8-142425322-142425515	0.776038	0.018244	0
303	chr17-37783371-37783643	0.732376	0.0185086	0
304	chr8-144650953-144651188	0.799299	0.0185219	0
305	chr16-744118-744340	0.793182	0.0186285	0
306	chr17-1547156-1547431	0.771567	0.0188041	0
307	chr5-139144115-139144276	0.781477	0.018898	0
308	chr11-46354734-46355003	0.733196	0.0190997	0
309	chr19-6772566-6772764	0.714472	0.0191873	0
310	chr1-12655236-12655496	0.734013	0.0192585	0
311	chr14-59931132-59931404	0.760514	0.0192621	0
312	chr16-29160326-29160517	0.774336	0.0192874	0
313	chr2-242549249-242549506	0.783734	0.0193126	0
314	chr2-176936526-176936694	0.756241	0.0193491	0
315	chr19-33751484-33751721	0.752192	0.0193573	0
316	chr2-20068666-20068907	0.748622	0.0194376	0
317	chr1-210426096-210426256	0.723817	0.0194876	0
318	chr10-105212037-105212305	0.702919	0.019687	0
319	chr12-122096956-122097189	0.792717	0.019724	0
320	chr9-129445220-129445460	0.719631	0.0197698	0
321	chr12-122356526-122356759	0.763178	0.0198691	0
322	chr2-233792575-233792826	0.771882	0.0198996	0
323	chr2-71681013-71681276	0.776746	0.0202727	0
324	chr6-7052644-7052815	0.795111	0.0202886	0
325	chr2-264194-264464	0.73659	0.0203181	0
326	chr5-176785167-176785432	0.716073	0.0205134	0
327	chr8-145240405-145240688	0.772612	0.0206291	0
328	chr2-171680207-171680453	0.794456	0.0207032	0
329	chr1-66998900-66999088	0.764929	0.020722	0
330	chr18-12420082-12420351	0.793038	0.0207789	0
331	chr14-102062685-102062720	0.778026	0.0209358	0
332	chr15-86250370-86250506	0.751826	0.0209954	0
333	chr2-220387368-220387635	0.794081	0.0209994	0
334	chr16-67198550-67198837	0.70178	0.0210195	0
335	chr6-13488581-13488754	0.799886	0.0211064	0
336	chr10-43600148-43600423	0.786272	0.0212371	0
337	chr7-27285490-27285724	0.733443	0.0213166	0
338	chr1-154474651-154474907	0.720718	0.0213597	0
339	chr16-4715122-4715339	0.768123	0.0213696	0
340	chr16-29674382-29674636	0.781261	0.0214368	0
341	chr1-155054531-155054807	0.767498	0.021457	0
342	chr13-28498575-28498745	0.774038	0.0216157	0
343	chr4-42153276-42153533	0.741542	0.0216416	0
344	chr19-47742702-47742894	0.797077	0.021779	0
345	chr15-70551480-70551587	0.778304	0.0219752	0
346	chr16-30428703-30428965	0.763774	0.0220054	0
347	chr17-56430417-56430565	0.766767	0.022259	0
348	chr17-1926999-1927233	0.716965	0.0224295	0
349	chr5-55219009-55219143	0.78077	0.022531	0
350	chr8-22960797-22960950	0.779259	0.0226564	0
351	chr20-25128806-25129092	0.796558	0.0227838	0
352	chr12-13154453-13154653	0.798846	0.0227838	0
353	chr8-29387081-29387248	0.783486	0.0228905	0
354	chr2-177039851-177040057	0.702785	0.0228946	0
355	chr6-79620252-79620426	0.786417	0.0230631	0
356	chr1-19278046-19278086	0.782464	0.0233409	0
357	chr17-42084872-42085117	0.707028	0.0235255	0
358	chr19-13208931-13209192	0.748174	0.0236022	0
359	chr1-110672870-110673095	0.773392	0.0236745	0
360	chr15-70851627-70851774	0.734042	0.0237119	0
361	chr19-17392811-17393098	0.74467	0.0237515	0
362	chr20-62119848-62120086	0.784478	0.0238133	0
363	chr9-114287320-114287528	0.797071	0.0239049	0
364	chr21-46340706-46340905	0.72015	0.0239745	0
365	chr16-89006582-89006815	0.707897	0.0241561	0
366	chr9-136399889-136400077	0.772259	0.0241975	0
367	chr10-82116734-82116992	0.764354	0.024312	0
368	chr13-43149093-43149353	0.783443	0.0245174	0
369	chr22-41808899-41809173	0.799154	0.0245496	0
370	chr19-720179-720428	0.728996	0.024693	0
371	chr17-55123473-55123725	0.738398	0.0247677	0
372	chr7-151106281-151106526	0.799924	0.024775	0
373	chr16-81786059-81786137	0.704494	0.0248046	0
374	chr17-44896282-44896524	0.725774	0.0249373	0
375	chr1-204159731-204159962	0.703969	0.0250063	0
376	chr9-37034278-37034460	0.759504	0.0251513	0
377	chr1-204653457-204653720	0.750489	0.0252238	0
378	chr20-49640825-49640970	0.723661	0.0252404	0
379	chr5-139283328-139283576	0.706471	0.0253233	0
380	chr16-30217642-30217895	0.774485	0.0253384	0
381	chr17-55123749-55124018	0.708483	0.0253991	0
382	chr17-48194888-48195161	0.776139	0.0255386	0
383	chr4-15780294-15780503	0.733984	0.0255475	0
384	chr1-27847875-27848097	0.787575	0.0256849	0
385	chr18-12911250-12911441	0.774186	0.0257245	0
386	chr1-229543178-229543460	0.731684	0.0258777	0
387	chr17-79386646-79386855	0.708624	0.0259497	0
388	chr4-109093040-109093244	0.794517	0.0259961	0
389	chr19-17607414-17607577	0.750707	0.0260146	0
390	chr14-73712458-73712671	0.799332	0.0261537	0
391	chr3-49841263-49841464	0.707616	0.0262307	0
392	chr22-31480775-31480992	0.717147	0.0263268	0
393	chr12-52301006-52301209	0.768391	0.0264364	0
394	chr1-53528061-53528311	0.784044	0.0264458	0
395	chr3-13114849-13115065	0.745067	0.0264753	0
396	chr16-21675479-21675714	0.722395	0.0264852	0
397	chr21-47394911-47395081	0.775025	0.026503	0
398	chr13-96205281-96205536	0.757474	0.0265217	0
399	chr19-47743121-47743328	0.784673	0.026715	0
400	chr12-49736024-49736308	0.769562	0.0267492	0
401	chr10-102497132-102497312	0.741178	0.0269349	0
402	chr7-65509163-65509416	0.781811	0.0269975	0
403	chr5-145236204-145236393	0.760217	0.0270009	0
404	chr11-47176742-47176949	0.738933	0.0270256	0
405	chr3-196367614-196367832	0.765197	0.0271749	0
406	chr8-144503421-144503662	0.742966	0.027181	0
407	chr19-39261070-39261300	0.785421	0.0273833	0
408	chr19-30171313-30171568	0.765072	0.0274014	0
409	chr20-44452830-44453041	0.782782	0.0274554	0
410	chr22-42306589-42306860	0.722771	0.0275236	0
411	chr11-67037749-67038008	0.77705	0.0276671	0
412	chr8-22437626-22437734	0.764387	0.0279245	0
413	chr16-216436-216719	0.742603	0.0279583	0
414	chr22-35871548-35871827	0.77289	0.0279784	0
415	chr6-32160456-32160606	0.77981	0.028049	0
416	chr16-325132-325340	0.719407	0.0280508	0
417	chr20-62199034-62199325	0.730419	0.0280547	0
418	chr10-102899256-102899489	0.708917	0.0281306	0
419	chr9-137028404-137028676	0.760082	0.0282794	0
420	chr16-56666118-56666371	0.727974	0.0282904	0
421	chr1-156215234-156215418	0.799173	0.0283428	0
422	chr17-4389731-4389915	0.758723	0.0286116	0
423	chr16-725640-725931	0.717443	0.0286853	0
424	chr14-75078430-75078687	0.766753	0.0286978	0
425	chr1-116380667-116380961	0.762643	0.0287818	0
426	chr7-2558319-2558511	0.791148	0.0287882	0
427	chr1-6507863-6508155	0.705276	0.0287959	0
428	chr2-119592603-119592763	0.761241	0.0288925	0
429	chr2-105480180-105480438	0.751072	0.0290095	0
430	chr9-136294606-136294787	0.755101	0.0290567	0
431	chr5-175487724-175487960	0.77768	0.0290742	0
432	chr10-105211754-105212022	0.741768	0.0291095	0
433	chr19-2489014-2489285	0.778732	0.0292264	0
434	chr10-43697753-43697983	0.722379	0.0293406	0
435	chr8-144510753-144510986	0.720601	0.0294186	0
436	chr15-41804057-41804287	0.735398	0.0295078	0
437	chr7-27278946-27279202	0.752039	0.0295652	0
438	chr1-6230970-6231135	0.70845	0.0295877	0
439	chr19-10629253-10629510	0.711596	0.0295877	0
440	chr22-30662273-30662378	0.736372	0.0295877	0
441	chr21-38078458-38078702	0.785592	0.0295877	0
442	chr9-21965426-21965609	0.744679	0.0296353	0
443	chr1-110612924-110613190	0.787619	0.0298438	0
444	chr10-43429235-43429480	0.751033	0.0298601	0
445	chr1-46913803-46914024	0.755061	0.0299763	0
446	chr1-147532721-147532921	0.757502	0.0300222	0
447	chr2-192711109-192711384	0.743526	0.0301238	0
448	chr22-42306889-42307145	0.795052	0.0302103	0
449	chr17-48049863-48050108	0.761646	0.0303664	0
450	chr1-110613204-110613466	0.753156	0.03039	0
451	chr19-21657597-21657769	0.718887	0.0304552	0
452	chr17-42287627-42287846	0.749241	0.0305201	0
453	chr12-52240989-52241223	0.740103	0.0305261	0
454	chr7-71801701-71801962	0.759522	0.0306813	0
455	chr1-203044677-203044931	0.781121	0.0307141	0
456	chr19-31842531-31842761	0.747512	0.0307312	0
457	chr1-31845853-31846105	0.796742	0.0308979	0
458	chr7-155283738-155283914	0.715221	0.0309019	0
459	chr17-42084613-42084858	0.722691	0.0309088	0
460	chr11-31847694-31847958	0.716338	0.0309453	0
461	chr20-55201563-55201824	0.797318	0.0309791	0
462	chr2-97192828-97193051	0.776075	0.0309884	0
463	chr1-33359105-33359348	0.784878	0.031107	0
464	chr4-111555153-111555315	0.700269	0.0313775	0
465	chr1-35394190-35394398	0.710077	0.0313775	0
466	chr3-48693063-48693360	0.72673	0.0313775	0
467	chr1-45252147-45252351	0.763327	0.0313775	0
468	chr16-74440765-74440978	0.773889	0.0313775	0
469	chr5-138728508-138728748	0.774652	0.0313775	0
470	chr1-50886536-50886783	0.721429	0.0313995	0
471	chr19-7982949-7983198	0.744331	0.0314254	0
472	chr2-172961213-172961467	0.757686	0.0314439	0
473	chr5-483611-483817	0.768935	0.0315343	0
474	chr4-4854860-4855055	0.7803	0.0316667	0
475	chr16-743874-744112	0.786511	0.0317247	0
476	chr2-175204958-175205206	0.708765	0.0318013	0
477	chr2-87088903-87089131	0.767229	0.031867	0
478	chr19-14467066-14467093	0.739699	0.0320219	0
479	chr19-56592549-56592783	0.703584	0.0322255	0
480	chr2-44059019-44059231	0.790215	0.0323617	0
481	chr16-29675437-29675508	0.74108	0.0323982	0
482	chr5-170738782-170739058	0.733772	0.0324376	0
483	chr7-71801990-71802268	0.792695	0.0324423	0
484	chr5-150051375-150051598	0.759577	0.0325576	0
485	chr19-19372345-19372564	0.710238	0.0326463	0
486	chr12-133065358-133065634	0.724578	0.0328441	0
487	chr13-24846304-24846558	0.704691	0.0329511	0
488	chr17-42083369-42083638	0.761423	0.0329843	0
489	chr1-206681355-206681546	0.773136	0.0330029	0
490	chr2-220313579-220313865	0.797108	0.0330579	0
491	chr11-720808-721083	0.795879	0.0331066	0
492	chr22-39540409-39540629	0.726632	0.033308	0
493	chr7-27285728-27285954	0.780153	0.0333205	0
494	chr7-64342822-64343103	0.745832	0.0333966	0
495	chr9-129373419-129373646	0.764737	0.0334338	0
496	chr12-739563-739823	0.787842	0.0334866	0
497	chr17-37380909-37381175	0.776186	0.033623	0
498	chr6-108489556-108489699	0.767488	0.0336282	0
499	chr20-25023742-25023813	0.757064	0.0336961	0
500	chr17-41723507-41723790	0.739614	0.0337078	0
501	chr5-180100918-180101101	0.748783	0.0338356	0
502	chr6-38682835-38683045	0.704645	0.0338808	0
503	chr19-30171590-30171824	0.780607	0.0342108	0
504	chr20-50720908-50721129	0.793138	0.034544	0
505	chr12-113592465-113592703	0.790167	0.0345791	0
506	chr19-18059850-18060039	0.747498	0.0346164	0
507	chr9-139553836-139554072	0.732506	0.0346251	0
508	chr4-41869175-41869458	0.797578	0.0347851	0
509	chr11-111411778-111412058	0.769701	0.0349794	0
510	chr22-35749020-35749149	0.777371	0.0349855	0
511	chr22-37680976-37681050	0.764663	0.035067	0
512	chr1-19254454-19254610	0.706482	0.0351576	0
513	chr19-40006293-40006569	0.798667	0.0352139	0
514	chr22-43329598-43329764	0.782486	0.0352675	0
515	chr2-114035059-114035289	0.771323	0.0353644	0
516	chr11-125036311-125036585	0.77354	0.0355703	0
517	chr19-38746871-38747154	0.737059	0.0356074	0
518	chr22-41633990-41634253	0.771479	0.0357954	0
519	chr7-151079153-151079425	0.764533	0.035871	0
520	chr8-1950082-1950337	0.797733	0.0358841	0
521	chr12-93966916-93967188	0.760364	0.0359915	0
522	chrX-153082431-153082471	0.738148	0.036007	0
523	chr17-47337163-47337334	0.745472	0.036007	0
524	chr19-36024685-36024876	0.746089	0.036007	0
525	chr6-71664492-71664754	0.74897	0.036007	0
526	chr20-48622342-48622409	0.782467	0.036007	0
527	chr4-788671-788743	0.787215	0.036007	0
528	chr10-27548118-27548376	0.784109	0.0361741	0
529	chr6-35265673-35265953	0.758785	0.0362706	0
530	chr7-155165011-155165252	0.754375	0.0365085	0
531	chr19-38701115-38701356	0.702678	0.0366626	0
532	chr17-27038680-27038919	0.761165	0.0368354	0
533	chr10-128994106-128994349	0.754529	0.0368497	0
534	chr2-71692980-71693256	0.727224	0.0368681	0
535	chr19-46993211-46993462	0.794188	0.0370065	0
536	chr6-152957258-152957435	0.777784	0.0370442	0
537	chr19-7982446-7982693	0.77694	0.0371061	0
538	chr2-233792311-233792573	0.760803	0.0373942	0
539	chr1-153651787-153652043	0.797756	0.037615	0
540	chr3-128565005-128565211	0.745639	0.0376575	0
541	chr20-623069-623260	0.747523	0.0377121	0
542	chr17-36815069-36815185	0.701952	0.0377307	0
543	chr14-37116470-37116736	0.780872	0.0378017	0
544	chr14-100154613-100154854	0.780603	0.0378178	0
545	chr15-40600165-40600358	0.786841	0.0378521	0
546	chr19-1760165-1760429	0.706402	0.0378725	0
547	chr11-130073342-130073471	0.710042	0.0378813	0
548	chr15-51385786-51386022	0.792943	0.0379271	0
549	chr16-74441216-74441440	0.797029	0.038069	0
550	chr16-2070340-2070613	0.773606	0.0380873	0
551	chr10-102495208-102495417	0.776951	0.0381257	0
552	chr17-46832139-46832327	0.70353	0.0382831	0
553	chr3-120169979-120170250	0.781672	0.0383054	0
554	chr1-45008810-45008915	0.75199	0.0384722	0
555	chr10-82117014-82117258	0.750189	0.038587	0
556	chr10-4868560-4868835	0.773056	0.0386528	0
557	chr9-130539112-130539181	0.775592	0.0386872	0
558	chr10-27547858-27548117	0.79131	0.0386946	0
559	chr19-55690952-55691200	0.747624	0.038753	0
560	chr21-46340931-46341167	0.736775	0.0387686	0
561	chr9-140345794-140345996	0.771539	0.0388305	0
562	chr7-155580065-155580274	0.77279	0.0389932	0
563	chr9-131970821-131970954	0.71367	0.0392784	0
564	chr11-119211956-119212061	0.768357	0.0393421	0
565	chr13-33385603-33385798	0.796442	0.0394072	0
566	chr21-44994585-44994759	0.770728	0.0397552	0
567	chr16-84122241-84122468	0.710658	0.0397727	0
568	chr22-50497124-50497379	0.713407	0.039886	0
569	chr12-29302639-29302816	0.752011	0.0401515	0
570	chr9-110253419-110253588	0.768495	0.0402016	0
571	chr15-68723427-68723630	0.726276	0.0403041	0
572	chr11-47411370-47411574	0.771992	0.0403726	0
573	chr17-2627514-2627766	0.768074	0.0403728	0
574	chr2-176932012-176932197	0.782048	0.0405045	0
575	chr5-170737149-170737416	0.713723	0.0405453	0
576	chr20-57580117-57580284	0.753451	0.0408547	0
577	chr9-140345296-140345499	0.734374	0.0408564	0
578	chr9-136150416-136150672	0.753968	0.0409752	0
579	chr4-41883526-41883758	0.735377	0.0409783	0
580	chr6-10383791-10383987	0.718838	0.0410639	0
581	chr7-1859172-1859337	0.773807	0.0411257	0
582	chr3-196755820-196756102	0.732663	0.0412222	0
583	chr7-71801118-71801403	0.763632	0.0414264	0
584	chr13-28543205-28543447	0.703668	0.0416177	0
585	chr3-128151933-128152203	0.769305	0.0416197	0
586	chr15-65360309-65360542	0.700313	0.0416569	0
587	chr3-127794734-127794992	0.750386	0.0417786	0
588	chr2-25438793-25439034	0.779171	0.041997	0
589	chr17-6946228-6946429	0.705166	0.0421672	0
590	chr7-560410-560650	0.77461	0.0424182	0
591	chr22-20784944-20785210	0.740119	0.04253	0
592	chr16-216145-216426	0.766971	0.042582	0
593	chr1-204159498-204159730	0.71967	0.0427545	0
594	chr2-177043130-177043305	0.757485	0.0427628	0
595	chr12-54446801-54447043	0.738816	0.0428189	0
596	chr2-191492600-191492808	0.769917	0.0430037	0
597	chr7-50518315-50518535	0.779529	0.0430871	0
598	chr1-151812495-151812724	0.788948	0.0430964	0
599	chr12-58135964-58135989	0.729837	0.0431343	0
600	chr2-237073071-237073289	0.744384	0.0431457	0
601	chr17-76228161-76228439	0.775018	0.0434034	0
602	chr1-231299566-231299806	0.732628	0.0434997	0
603	chr9-65657035-65657230	0.741137	0.0435281	0
604	chr1-6484947-6485151	0.744297	0.0436875	0
605	chr9-140346053-140346291	0.718539	0.0436892	0
606	chr9-37034482-37034664	0.757117	0.0437752	0
607	chr22-19754925-19755150	0.784152	0.0437873	0
608	chr15-83776684-83776942	0.720551	0.0437903	0
609	chr10-102896204-102896430	0.725719	0.0441391	0
610	chr1-50884606-50884871	0.711519	0.0441509	0
611	chr7-1709264-1709489	0.771314	0.0441804	0
612	chr11-120435390-120435685	0.719413	0.0443528	0
613	chr16-88546223-88546352	0.78771	0.0444336	0
614	chr7-156814133-156814310	0.762972	0.0444554	0
615	chr2-10410714-10410939	0.709669	0.0445222	0
616	chr10-102900113-102900397	0.794181	0.0445297	0
617	chr6-13488765-13488933	0.786439	0.0447432	0
618	chr21-47392592-47392873	0.731449	0.0447544	0
619	chr20-42544385-42544605	0.74712	0.0448514	0
620	chr5-92932207-92932482	0.762801	0.0451475	0
621	chr9-139096471-139096748	0.709313	0.0451551	0
622	chr6-75917515-75917748	0.754162	0.0451991	0
623	chr1-206755065-206755257	0.724455	0.0451997	0
624	chr5-176784882-176785145	0.73584	0.0452089	0
625	chr19-3042326-3042621	0.746822	0.0453382	0
626	chr8-53851869-53852030	0.706281	0.0453443	0
627	chr19-36500116-36500289	0.782381	0.0457295	0
628	chr15-40575431-40575705	0.786854	0.0461407	0
629	chr14-51338713-51338920	0.727676	0.0465134	0
630	chr19-38877519-38877690	0.779169	0.046551	0
631	chr1-17020313-17020582	0.759493	0.046681	0
632	chr10-125851211-125851471	0.776287	0.0470544	0
633	chr10-22725452-22725746	0.767685	0.0470964	0
634	chr11-63802729-63802948	0.744754	0.0472373	0
635	chr10-88161346-88161617	0.732782	0.047346	0
636	chr15-31684959-31685231	0.751236	0.0477266	0
637	chr10-73157818-73157984	0.718522	0.0479526	0
638	chr5-72677601-72677860	0.751428	0.047984	0
639	chr6-30139573-30139833	0.726691	0.048006	0
640	chr11-74178346-74178613	0.749589	0.0480374	0
641	chr5-180101127-180101319	0.715225	0.0481133	0
642	chr12-125094206-125094350	0.795274	0.0481991	0
643	chr5-139143943-139144102	0.788791	0.0483203	0
644	chr7-151078885-151079142	0.790936	0.0483276	0
645	chr5-3596213-3596471	0.748068	0.0484761	0
646	chr3-46737109-46737255	0.79977	0.0485503	0
647	chr2-26408111-26408398	0.787879	0.0486134	0
648	chr3-53190461-53190607	0.773523	0.0488119	0
649	chr3-181413321-181413518	0.723185	0.0488647	0
650	chr1-17027274-17027541	0.768768	0.0489078	0
651	chr11-31827757-31827998	0.758873	0.0489688	0
652	chr5-92932833-92933009	0.745637	0.0491291	0
653	chr10-135088295-135088524	0.78038	0.0492237	0
654	chr18-56939585-56939764	0.736511	0.049436	0
655	chr17-79448610-79448826	0.797446	0.049552	0
656	chr10-35069983-35070200	0.73033	0.0497486	0
657	chr14-88459201-88459472	0.789247	0.0498509	0
658	chr12-54355396-54355662	0.714562	0.0499064	0
659	chr9-34623453-34623687	0.774509	0.0499807	0
660	chr19-17983353-17983598	0.79368	0.0500957	0
661	chr7-71801408-71801680	0.748363	0.0501344	0
662	chr3-138668999-138669160	0.714886	0.0501522	0
663	chr11-93583231-93583497	0.717871	0.0501974	0
664	chr6-44310213-44310421	0.783876	0.0502135	0
665	chr2-87089151-87089395	0.702712	0.0503034	0
666	chr1-8301727-8302002	0.788201	0.0503037	0
667	chr17-70112098-70112308	0.774798	0.0503644	0
668	chr19-19652002-19652265	0.708631	0.0503658	0
669	chr6-37751227-37751386	0.728687	0.0504785	0
670	chr14-70038461-70038705	0.774237	0.0505813	0
671	chr2-220299963-220300242	0.734489	0.0506315	0
672	chr20-644272-644503	0.772916	0.0507197	0
673	chr14-105528117-105528266	0.750311	0.0508497	0
674	chr6-40996220-40996428	0.730985	0.0508536	0
675	chr6-21665638-21665926	0.713409	0.0510847	0
676	chr6-19692110-19692305	0.797417	0.0511218	0
677	chr19-22805735-22805978	0.723024	0.0511646	0
678	chr20-25129126-25129351	0.779044	0.0512496	0
679	chr19-45827000-45827150	0.711189	0.0513571	0
680	chr17-40224708-40224996	0.725212	0.0515138	0
681	chr22-24823950-24824109	0.745857	0.051616	0
682	chr1-156783417-156783694	0.769868	0.0516281	0
683	chr7-128531060-128531308	0.749295	0.0517041	0
684	chr19-13107013-13107252	0.76762	0.0519065	0
685	chr10-43428996-43429224	0.780571	0.0524556	0
686	chr2-128399749-128399903	0.755961	0.0524966	0
687	chr1-154474389-154474646	0.755224	0.0530221	0
688	chr10-43250369-43250624	0.739521	0.053024	0
689	chr7-156871055-156871296	0.76038	0.0531449	0
690	chr22-45663886-45664116	0.743899	0.0532805	0
691	chr5-172656653-172656908	0.766248	0.0533243	0
692	chr6-137810003-137810204	0.799153	0.0534613	0
693	chr3-169530105-169530285	0.724059	0.0535878	0
694	chr1-6520030-6520254	0.77483	0.0537465	0
695	chr7-100547034-100547247	0.743075	0.0537546	0
696	chr19-45718966-45719213	0.719155	0.0537642	0
697	chr1-156626713-156626956	0.769584	0.0537751	0
698	chr11-69832411-69832669	0.759478	0.0538182	0
699	chr7-33031765-33031971	0.798712	0.0538685	0
700	chr4-26030636-26030817	0.717018	0.0538763	0
701	chr19-2252885-2253121	0.764623	0.0539132	0
702	chr19-42574012-42574289	0.75349	0.0541919	0
703	chr9-42367382-42367651	0.707539	0.0543233	0
704	chr20-644510-644747	0.773683	0.0543623	0
705	chr7-149562829-149562923	0.762552	0.054426	0
706	chr15-23157961-23158190	0.704741	0.0544608	0
707	chr17-42015892-42016119	0.733869	0.0547979	0
708	chr17-41994671-41994833	0.793648	0.0551216	0
709	chr1-12655531-12655783	0.796702	0.0551789	0
710	chr3-193921836-193922020	0.797063	0.0553695	0
711	chr5-178487680-178487921	0.700855	0.0553785	0
712	chr16-3079727-3079953	0.789558	0.0553829	0
713	chr11-67478675-67478921	0.706939	0.0554144	0
714	chr15-37170343-37170497	0.79805	0.0555005	0
715	chr2-45176953-45177163	0.755843	0.0557369	0
716	chr15-79123335-79123505	0.714058	0.0557465	0
717	chr3-138664306-138664578	0.785841	0.0559808	0
718	chr2-177016610-177016785	0.759607	0.0560869	0
719	chr3-127633926-127634120	0.777398	0.0562669	0
720	chr20-44687203-44687409	0.746115	0.0563344	0
721	chr7-22589311-22589545	0.779581	0.0563866	0
722	chr22-21319643-21319878	0.748233	0.0566572	0
723	chr10-43858010-43858171	0.713691	0.0567518	0
724	chr14-54413509-54413657	0.708243	0.0567588	0
725	chr12-49391546-49391833	0.734217	0.0569943	0
726	chr22-39473556-39473692	0.745627	0.0573176	0
727	chr17-42030387-42030598	0.760815	0.0573189	0
728	chr11-67381501-67381721	0.79614	0.0575471	0
729	chr11-66045107-66045352	0.728411	0.0576614	0
730	chr17-55952168-55952404	0.769248	0.0576849	0
731	chr17-78961024-78961195	0.724284	0.057732	0
732	chr5-131593192-131593460	0.754557	0.0577888	0
733	chr1-223936772-223937043	0.744725	0.0580752	0
734	chr19-19372091-19372343	0.732672	0.0582014	0
735	chr6-43252736-43252987	0.723393	0.058369	0
736	chr5-80255877-80256088	0.790764	0.0585027	0
737	chr19-42391921-42392205	0.739742	0.0585243	0
738	chr2-74741246-74741409	0.733788	0.0586115	0
739	chr15-70772903-70773065	0.780271	0.0586809	0
740	chr14-78108171-78108338	0.799202	0.058696	0
741	chr4-571608-571812	0.797365	0.0588428	0
742	chr6-28754014-28754218	0.764428	0.0590555	0
743	chr6-29795862-29796125	0.775444	0.0590727	0
744	chr17-44897241-44897439	0.765883	0.0591625	0
745	chr11-112834273-112834489	0.732688	0.059266	0
746	chr12-48207415-48207599	0.720557	0.0592764	0
747	chr5-54179603-54179882	0.723581	0.0597852	0
748	chr12-54355117-54355382	0.739819	0.0597929	0
749	chr8-97170269-97170459	0.732206	0.0598087	0
750	chr2-172960732-172960937	0.724624	0.059844	0
751	chr1-6803633-6803920	0.700137	0.0599969	0
752	chr2-121334484-121334700	0.761459	0.0600712	0
753	chr2-175205746-175205894	0.724486	0.0604087	0
754	chr15-29034285-29034504	0.775578	0.06058	0
755	chr2-26401598-26401882	0.746475	0.0606159	0
756	chr11-74178076-74178330	0.739833	0.0607013	0
757	chr14-95237545-95237718	0.710815	0.0609553	0
758	chr20-61560564-61560753	0.790384	0.060991	0
759	chr1-17019462-17019735	0.798932	0.0611984	0
760	chr7-100817841-100818038	0.7302	0.0612292	0
761	chr9-139879629-139879873	0.760821	0.0612369	0
762	chr9-135466028-135466284	0.790148	0.0613355	0
763	chr19-4369245-4369487	0.720402	0.0616633	0
764	chr6-41675719-41675856	0.726299	0.0617287	0
765	chr6-36737453-36737682	0.785115	0.0617538	0
766	chr1-6545085-6545368	0.741311	0.0620457	0
767	chr17-3875754-3875917	0.742508	0.0621801	0
768	chr2-132088607-132088759	0.799069	0.0621841	0
769	chr21-40032457-40032674	0.759983	0.0622472	0
770	chr2-237068273-237068532	0.793489	0.0622812	0
771	chr12-52263185-52263449	0.737594	0.0624838	0
772	chr1-228633802-228634007	0.78499	0.0626023	0
773	chr2-241564322-241564565	0.747021	0.0628618	0
774	chr2-10472126-10472368	0.710555	0.0628671	0
775	chr2-73429713-73429986	0.787177	0.0631804	0
776	chr8-54790449-54790665	0.745667	0.0633991	0
777	chr1-47904523-47904806	0.767109	0.0634736	0
778	chr9-90748553-90748670	0.739814	0.0637578	0
779	chr11-70508370-70508659	0.754827	0.0639829	0
780	chr18-6414037-6414299	0.766066	0.0641593	0
781	chr16-21518879-21518958	0.787725	0.0643713	0
782	chr10-118429616-118429872	0.79392	0.064432	0
783	chr12-58025859-58026077	0.723101	0.0645518	0
784	chr5-180100717-180100913	0.715884	0.0648212	0
785	chr5-7849764-7850039	0.748722	0.0648604	0
786	chr2-54900638-54900910	0.773565	0.0649642	0
787	chr2-239149706-239149949	0.796472	0.0650388	0
788	chr19-8106551-8106696	0.744412	0.0650799	0
789	chr17-48206084-48206276	0.74891	0.0651364	0
790	chr20-61447581-61447824	0.716504	0.0654481	0
791	chr12-655742-655940	0.766802	0.0654642	0
792	chr19-40913980-40914203	0.759113	0.0655355	0
793	chr2-223161686-223161840	0.772698	0.0655654	0
794	chr5-177210320-177210570	0.798612	0.0655963	0
795	chr6-166267639-166267894	0.786306	0.0657884	0
796	chr1-145075315-145075581	0.710046	0.0662494	0
797	chr6-166218123-166218359	0.766176	0.0663618	0
798	chr10-101294719-101294877	0.743809	0.0665626	0
799	chr2-45181681-45181904	0.779847	0.0671817	0
800	chr19-45827155-45827308	0.756854	0.0672	0
801	chr6-99295635-99295892	0.72784	0.0673779	0
802	chr12-52400214-52400510	0.74794	0.0676966	0
803	chr6-166267373-166267635	0.746861	0.0679406	0
804	chr3-124931643-124931889	0.788246	0.0680004	0
805	chr6-28782160-28782362	0.793972	0.068031	0
806	chr11-125774246-125774462	0.700147	0.0680975	0
807	chr17-55123078-55123357	0.798032	0.0685463	0
808	chr14-74208819-74208968	0.755674	0.0687023	0
809	chr2-71212091-71212381	0.715557	0.0687388	0
810	chr1-113265574-113265787	0.791694	0.0687672	0
811	chr10-88149379-88149569	0.7591	0.0690683	0
812	chr11-71951756-71952007	0.763409	0.0692121	0
813	chr17-5000371-5000623	0.758401	0.0693578	0
814	chr1-6510313-6510475	0.711001	0.0694233	0
815	chr7-156796551-156796741	0.787301	0.0695683	0
816	chr1-23748970-23749191	0.72539	0.0695756	0
817	chr17-66342621-66342877	0.799797	0.0696148	0
818	chr6-168100446-168100597	0.761505	0.0697059	0
819	chr14-94254055-94254264	0.742537	0.0698276	0
820	chr4-85404143-85404397	0.742529	0.0700019	0
821	chr22-50496857-50497100	0.739558	0.0705179	0
822	chr1-1118358-1118573	0.781174	0.0706385	0
823	chr12-54387802-54388018	0.766243	0.0706527	0
824	chr10-91597490-91597640	0.746333	0.0711449	0
825	chr10-103991346-103991608	0.766041	0.071415	0
826	chr4-13545510-13545797	0.78666	0.0714986	0
827	chr17-39890055-39890281	0.797521	0.0716169	0
828	chr15-40727943-40728118	0.794449	0.0716218	0
829	chr8-142105580-142105873	0.769594	0.072214	0
830	chr13-43701680-43701777	0.749949	0.0723548	0
831	chr14-103550393-103550679	0.735951	0.0724406	0
832	chr19-15311999-15312254	0.742145	0.0725089	0
833	chr17-2700161-2700361	0.766138	0.0726147	0
834	chr1-2462339-2462581	0.723006	0.0730914	0
835	chr17-72462966-72463191	0.757377	0.0732937	0
836	chr3-48598607-48598868	0.799423	0.0734003	0
837	chr22-38478746-38478994	0.781482	0.0735498	0
838	chr6-37751387-37751545	0.711519	0.0736075	0
839	chr11-70508060-70508358	0.738346	0.0736097	0
840	chr16-58018500-58018745	0.799078	0.0738121	0
841	chr1-48174037-48174268	0.781013	0.0738683	0
842	chr3-75668594-75668878	0.75529	0.0739408	0
843	chr2-105480461-105480726	0.729686	0.0741172	0
844	chr9-135462267-135462491	0.753939	0.0741554	0
845	chr9-133542062-133542341	0.766081	0.0741594	0
846	chr22-37812578-37812724	0.789829	0.0743303	0
847	chr19-38742463-38742664	0.700019	0.0743658	0
848	chr7-155174824-155175097	0.754142	0.0743877	0
849	chr2-127976276-127976539	0.732545	0.0744926	0
850	chr10-81076912-81077212	0.766211	0.0745302	0
851	chr11-1874247-1874470	0.707232	0.0746983	0
852	chr21-46339531-46339687	0.754488	0.0748919	0
853	chr1-44398869-44399114	0.732846	0.0749619	0
854	chr2-177024756-177025008	0.757638	0.0751253	0
855	chr22-19011161-19011399	0.708426	0.0752271	0
856	chr14-37131803-37132025	0.77881	0.0752866	0
857	chr7-128472459-128472651	0.756179	0.0754186	0
858	chrX-114957575-114957844	0.77958	0.075557	0
859	chr10-112837816-112838103	0.727666	0.0761436	0
860	chr7-65509437-65509697	0.714441	0.0761695	0
861	chr22-21386394-21386612	0.72355	0.0762567	0
862	chr19-54976320-54976558	0.767942	0.0762685	0
863	chr19-3671994-3672229	0.790378	0.0763368	0
864	chr2-54936261-54936457	0.731573	0.0764589	0
865	chr6-5026728-5026833	0.733054	0.0767186	0
866	chr9-139096782-139097047	0.733884	0.076762	0
867	chr19-1856068-1856219	0.705441	0.0767625	0
868	chr1-156893873-156894122	0.743686	0.077015	0
869	chr16-4555448-4555662	0.780917	0.0772488	0
870	chr2-177024502-177024748	0.754759	0.0773938	0
871	chr2-45155771-45156023	0.785848	0.0774601	0
872	chr8-70984476-70984664	0.724654	0.0775981	0
873	chr1-156818670-156818908	0.739911	0.0777162	0
874	chr19-34397628-34397881	0.768182	0.0778118	0
875	chr10-102987917-102988193	0.743337	0.0778133	0
876	chr20-61049438-61049646	0.786709	0.0778581	0
877	chr1-44399121-44399364	0.786219	0.0780228	0
878	chr17-6452076-6452248	0.776331	0.0780664	0
879	chr11-63795846-63796039	0.735921	0.0781137	0
880	chr12-125131216-125131379	0.720034	0.0781387	0
881	chr1-179713220-179713425	0.78062	0.0782152	0
882	chr1-51810354-51810594	0.734242	0.0784818	0
883	chr20-37356056-37356259	0.727612	0.0785221	0
884	chr1-44399381-44399603	0.700122	0.0785599	0
885	chr22-50753251-50753518	0.772978	0.0785836	0
886	chr10-102893613-102893874	0.798926	0.0787731	0
887	chr6-31238751-31239025	0.760529	0.0789242	0
888	chr17-43974866-43975162	0.705111	0.0789275	0
889	chr5-3595961-3596208	0.787959	0.0790772	0
890	chr10-134222063-134222336	0.784324	0.0790912	0
891	chr1-91192290-91192545	0.734207	0.0791194	0
892	chr22-50907801-50908050	0.764787	0.0792319	0
893	chr5-87970847-87971129	0.799881	0.0797649	0
894	chr16-88518731-88518979	0.705577	0.0800528	0
895	chr22-50449111-50449302	0.743258	0.0802859	0
896	chr11-6676366-6676649	0.74956	0.0804746	0
897	chr6-28781956-28782159	0.753179	0.0810304	0
898	chr15-99143607-99143763	0.757364	0.0811211	0
899	chr2-11622555-11622794	0.768376	0.0811318	0
900	chr1-113051669-113051917	0.79995	0.0814888	0
901	chr2-233283892-233284173	0.709256	0.081495	0
902	chr20-61267773-61268056	0.790198	0.0815397	0
903	chr9-96108468-96108762	0.786571	0.0815699	0
904	chr8-97170055-97170254	0.7836	0.081671	0
905	chr16-57450624-57450784	0.718755	0.0823205	0
906	chr11-789873-790103	0.779976	0.0823266	0
907	chr14-94253831-94254040	0.718495	0.0824113	0
908	chr5-153856292-153856437	0.726539	0.0824445	0
909	chr1-156358153-156358401	0.784186	0.0828237	0
910	chr9-116736-117021	0.779435	0.0829378	0
911	chr2-183731088-183731339	0.742365	0.0829755	0
912	chr7-56184029-56184228	0.778133	0.0831847	0
913	chr9-96722969-96723189	0.766064	0.0832079	0
914	chr15-55574825-55574913	0.702765	0.0834824	0
915	chr19-46380134-46380364	0.729731	0.083734	0
916	chr4-1398769-1399019	0.754812	0.0838168	0
917	chr22-37815756-37816001	0.775809	0.0845793	0
918	chr1-10776603-10776692	0.748829	0.0847289	0
919	chr7-64030739-64030972	0.757356	0.0847415	0
920	chr2-128421987-128422181	0.755907	0.0848009	0
921	chr12-56554410-56554458	0.745195	0.0852336	0
922	chr11-68593334-68593366	0.780222	0.0854814	0
923	chr12-7284162-7284371	0.730555	0.0855787	0
924	chr17-4498508-4498732	0.74127	0.0856526	0
925	chr12-109162326-109162576	0.726643	0.0856594	0
926	chrX-68114569-68114755	0.77896	0.0856708	0
927	chr11-64643717-64643997	0.797313	0.0857042	0
928	chr19-497905-498162	0.785583	0.0858539	0
929	chr18-55019729-55019927	0.788783	0.0859075	0
930	chr1-156863641-156863853	0.748649	0.0859384	0
931	chr9-129386419-129386671	0.765525	0.0859941	0
932	chr1-44399895-44400125	0.709354	0.0860998	0
933	chr19-39589376-39589641	0.702861	0.0861188	0
934	chr15-74425252-74425447	0.778497	0.0861229	0
935	chr1-50887047-50887287	0.766333	0.0861948	0
936	chr4-174449827-174450083	0.767457	0.0864653	0
937	chr17-29995-30266	0.739425	0.0865856	0
938	chr8-101661435-101661720	0.730993	0.0867259	0
939	chr19-12996782-12997019	0.770024	0.0872978	0
940	chr11-71318511-71318732	0.770222	0.0875097	0
941	chr22-42470437-42470696	0.715416	0.0875254	0
942	chr1-21056503-21056726	0.718965	0.087528	0
943	chr9-86152326-86152597	0.753115	0.0876393	0
944	chr7-5336033-5336279	0.748204	0.0876781	0
945	chr3-126113785-126113967	0.762409	0.0877606	0
946	chr17-79372117-79372342	0.785586	0.087951	0
947	chr12-6756537-6756752	0.793242	0.0885191	0
948	chr12-124762537-124762708	0.749232	0.0886207	0
949	chr17-35300545-35300709	0.782067	0.0886712	0
950	chr16-57418201-57418445	0.791847	0.0887665	0
951	chr16-85191365-85191550	0.757819	0.0889221	0
952	chr5-138289017-138289234	0.729261	0.0889481	0
953	chr14-24520583-24520841	0.794604	0.0892341	0
954	chr10-135236774-135236979	0.787087	0.0893051	0
955	chr20-55201271-55201548	0.789195	0.089338	0
956	chr3-9745427-9745716	0.78571	0.0894336	0
957	chr10-124907284-124907410	0.778374	0.0894746	0
958	chr10-80822966-80823140	0.762983	0.0894828	0
959	chr11-65379053-65379352	0.777506	0.0895161	0
960	chr4-113432157-113432375	0.727069	0.0895185	0
961	chr1-11708981-11709191	0.714169	0.0896303	0
962	chr17-84031-84222	0.784778	0.0896837	0
963	chr16-1340287-1340507	0.784817	0.089919	0
964	chr9-129381393-129381626	0.792176	0.0899317	0
965	chr22-30938017-30938210	0.784879	0.0901568	0
966	chr1-63795961-63796140	0.795952	0.0902642	0
967	chr14-101699277-101699561	0.759794	0.0908541	0
968	chr1-203044957-203045195	0.736139	0.0910636	0
969	chr4-85404428-85404659	0.711705	0.0912991	0
970	chr14-100192484-100192717	0.733205	0.0916335	0
971	chr5-178016456-178016697	0.755547	0.0917023	0
972	chr12-126675719-126675957	0.750506	0.0917495	0
973	chr11-268194-268335	0.76136	0.0918324	0
974	chr20-62713909-62714144	0.72402	0.0918996	0
975	chr1-26372974-26373232	0.788579	0.0919079	0
976	chr1-228248226-228248471	0.723767	0.0920626	0
977	chr8-70946939-70947122	0.729473	0.0924121	0
978	chr2-231808363-231808549	0.7019	0.0926992	0
979	chr6-5851803-5851994	0.722818	0.092709	0
980	chr15-40659779-40660038	0.732364	0.0929938	0
981	chr12-126469214-126469436	0.759957	0.093096	0
982	chr19-16568635-16568802	0.761408	0.0934194	0
983	chr9-139926817-139927059	0.772049	0.0935098	0
984	chr11-63851627-63851841	0.764328	0.0935238	0
985	chr17-20746980-20747203	0.773429	0.0936272	0
986	chr22-20379627-20379845	0.756627	0.0938438	0
987	chr17-1000156-1000258	0.717688	0.0938674	0
988	chr9-136150124-136150399	0.796489	0.0939159	0
989	chr6-30698706-30698843	0.763375	0.0940007	0
990	chr18-54788865-54789049	0.745389	0.0940096	0
991	chr17-71948607-71948863	0.723236	0.0941893	0
992	chr4-111542604-111542862	0.763274	0.0946145	0
993	chr4-2765802-2765997	0.790337	0.0950285	0
994	chr1-149156004-149156227	0.7431	0.0955152	0
995	chr17-4648352-4648581	0.777526	0.0958245	0
996	chr17-74073310-74073597	0.795257	0.0960514	0
997	chr16-88768070-88768279	0.791553	0.0961653	0
998	chr22-21823387-21823629	0.787518	0.0964863	0
999	chr15-68119973-68120237	0.753596	0.096603	0
1000	chr1-148193455-148193679	0.765609	0.0966392	0
1001	chr7-490427-490650	0.742947	0.0967451	0
1002	chr8-11471077-11471296	0.752043	0.0967743	0
1003	chr9-133538345-133538516	0.775564	0.0969525	0
1004	chr2-5832526-5832819	0.74105	0.0971825	0
1005	chr12-105064049-105064159	0.764321	0.0973068	0
1006	chr19-1765526-1765799	0.763506	0.0973229	0
1007	chr18-10032753-10032983	0.766682	0.0974691	0
1008	chr1-10895764-10895931	0.726877	0.0977277	0
1009	chr5-2751397-2751686	0.771078	0.0979643	0
1010	chr20-62270473-62270621	0.724103	0.0980305	0
1011	chr8-143382672-143382931	0.700448	0.0982637	0
1012	chr8-142096525-142096709	0.743962	0.0984253	0
1013	chr10-3108902-3109155	0.770277	0.0987746	0
1014	chr2-98703624-98703889	0.727272	0.0988065	0
1015	chr5-149589026-149589210	0.763267	0.0989776	0
1016	chr3-48693964-48694259	0.772391	0.0992124	0
1017	chr5-177433235-177433485	0.779287	0.099269	0
1018	chr16-66397987-66398149	0.768247	0.0997369	0
1019	chr22-49656005-49656064	0.0570851	0.600032	0
1020	chr20-34019892-34019949	0.262443	0.600071	0
1021	chr11-123850255-123850375	0.0035041	0.600165	0
1022	chrX-459693-459885	0.0983718	0.600231	0
1023	chr16-34317689-34317840	0.0933938	0.600243	0
1024	chr17-32933604-32933732	0.0376336	0.600424	0
1025	chr8-142503089-142503339	0.112529	0.600483	0
1026	chr11-45739131-45739278	0.0880918	0.600571	0
1027	chr3-52719948-52720202	0.0160495	0.600576	0
1028	chr14-19925293-19925498	0.0851085	0.600644	0
1029	chr2-239007132-239007326	0.0628483	0.600741	0
1030	chr4-49101437-49101642	0.0312689	0.600765	0
1031	chr16-48929165-48929339	0.0416627	0.600769	0
1032	chr6-161277879-161278061	0.0777921	0.600797	0
1033	chr15-21071796-21071830	0.0677206	0.600926	0
1034	chr17-34584354-34584509	0.113536	0.601016	0
1035	chr4-49125298-49125412	0.0336602	0.60116	0
1036	chr3-161558051-161558201	0.191138	0.601277	0
1037	chr4-190946912-190947014	0.10412	0.601287	0
1038	chr13-114075451-114075661	0.0955023	0.601459	0
1039	chr2-240609875-240610166	0.119583	0.601862	0
1040	chr7-57395959-57396032	0.015103	0.601914	0
1041	chr8-143715550-143715719	0.146546	0.601925	0
1042	chr22-43867207-43867345	0.0644472	0.601951	0
1043	chr5-541723-541927	0.069756	0.601959	0
1044	chr16-9794866-9795033	0.0754258	0.602274	0
1045	chr4-165571198-165571343	0.145805	0.602278	0
1046	chr4-49126116-49126319	0.023557	0.602357	0
1047	chr19-32122733-32122909	0.0037548	0.602372	0
1048	chr10-43450510-43450549	0.0310546	0.602468	0
1049	chr5-4270794-4270933	0.0351031	0.602571	0
1050	chr22-22900724-22900825	0.1741	0.602584	0
1051	chr5-176289369-176289621	0.211523	0.602843	0
1052	chr10-134923670-134923854	0.168821	0.602844	0
1053	chrY-9962084-9962265	0.0868791	0.603213	0
1054	chr2-89870068-89870233	0.024069	0.603239	0
1055	chr7-61794555-61794715	0.123079	0.603263	0
1056	chr21-11126993-11127097	0.0463088	0.603268	0
1057	chr12-132976111-132976127	0.054125	0.603314	0
1058	chr14-19932514-19932778	0.0306101	0.603661	0
1059	chr4-6044047-6044232	0.0714529	0.603827	0
1060	chr16-86017528-86017715	0.0393308	0.603968	0
1061	chr22-26527964-26528053	0.0052704	0.604144	0
1062	chr6-164589757-164589912	0.0563653	0.604197	0
1063	chr13-19318785-19318818	0.0176592	0.604334	0
1064	chr7-153680065-153680203	0.0308047	0.604353	0
1065	chr18-76579370-76579569	0.0205984	0.604507	0
1066	chr16-32298965-32299151	0.0828634	0.604605	0
1067	chr22-49473616-49473783	0.173863	0.604718	0
1068	chr8-1409763-1409981	0.038988	0.604734	0
1069	chr12-13777596-13777813	0.0266025	0.605101	0
1070	chr8-142635336-142635467	0.0307438	0.605196	0
1071	chr10-133211654-133211789	0.0321826	0.605285	0
1072	chr19-29379262-29379406	0.0064125	0.605359	0
1073	chr4-190521440-190521612	0.0160515	0.605452	0
1074	chr20-62007764-62007955	0.140146	0.605602	0
1075	chr22-47945705-47945888	0.107998	0.605714	0
1076	chr5-7798715-7798847	0.0139477	0.605764	0
1077	chr15-20360383-20360577	0.107639	0.605894	0
1078	chr13-25315476-25315549	0.149976	0.606261	0
1079	chr8-7069083-7069233	0.0208865	0.606456	0
1080	chr7-31642143-31642338	0.083823	0.606589	0
1081	chr8-142569710-142569941	0.0563132	0.606861	0
1082	chr12-55495299-55495415	0.0314076	0.607173	0
1083	chr7-157913548-157913767	0.013745	0.607323	0
1084	chr22-49609795-49609945	0.0820918	0.607525	0
1085	chr22-20191213-20191286	0.0433757	0.607623	0
1086	chr2-87652331-87652387	0.163824	0.607707	0
1087	chr13-114219924-114220101	0.174014	0.607761	0
1088	chr17-32482739-32482945	0.125671	0.607769	0
1089	chr1-2597312-2597565	0.0715377	0.60789	0
1090	chr20-36541113-36541194	0.1432	0.607935	0
1091	chr8-47134636-47134810	0.0558011	0.607986	0
1092	chr9-96128474-96128710	0.145363	0.608104	0
1093	chr1-29825930-29826105	0.0568563	0.608867	0
1094	chr2-109675888-109676148	0.172834	0.609003	0
1095	chr5-76181289-76181549	0.0384953	0.609021	0
1096	chr19-29902816-29903096	0.0269843	0.609027	0
1097	chr4-49098125-49098362	0.0147055	0.609094	0
1098	chr5-176267575-176267869	0.0437371	0.609167	0
1099	chr10-71711880-71712061	0.157301	0.609561	0
1100	chr12-55052156-55052366	0.103749	0.609588	0
1101	chr5-3858187-3858283	0.0745215	0.609825	0
1102	chr4-49123312-49123420	0.0394733	0.610081	0
1103	chr15-88718016-88718102	0.0089034	0.610257	0
1104	chr14-106093696-106093945	0.048637	0.610284	0
1105	chr22-17045441-17045626	0.0213117	0.610359	0
1106	chr1-5804995-5805132	0.159586	0.610461	0
1107	chr7-150778256-150778527	0.0170782	0.610683	0
1108	chr18-56845319-56845478	0.203382	0.610771	0
1109	chr8-10153298-10153444	0.155727	0.610822	0
1110	chr14-105018200-105018320	0.13175	0.611088	0
1111	chr8-2151519-2151738	0.0315747	0.611142	0
1112	chr8-43391344-43391520	0.0887524	0.611187	0
1113	chr6-117489080-117489195	0.052815	0.611231	0
1114	chr6-39290092-39290280	0.023846	0.611248	0
1115	chr22-49718367-49718492	0.0634238	0.611281	0
1116	chr6-169796273-169796441	0.0572302	0.611319	0
1117	chr1-4062145-4062280	0.0663767	0.611559	0
1118	chr18-13389215-13389362	0.0694752	0.611587	0
1119	chr4-49121677-49121767	0.0073203	0.611657	0
1120	chr10-56457518-56457615	0.0286067	0.611665	0
1121	chr4-131122840-131122977	0.0513914	0.611726	0
1122	chr19-29895469-29895635	0.143193	0.611826	0
1123	chr1-18377112-18377394	0.0038375	0.612052	0
1124	chr1-2628079-2628330	0.0272414	0.612121	0
1125	chr7-34471427-34471525	0.0538983	0.612129	0
1126	chr17-10519712-10519963	0.143585	0.612194	0
1127	chr22-16872119-16872353	0.149688	0.612344	0
1128	chr2-89875234-89875424	0.0873183	0.612358	0
1129	chr2-95541687-95541936	0.101305	0.612586	0
1130	chrY-409693-409885	0.0826603	0.612788	0
1131	chr13-66041043-66041167	0.131862	0.612833	0
1132	chr10-42364604-42364843	0.0384236	0.612908	0
1133	chr20-61727794-61728076	0.223156	0.613014	0
1134	chr1-5585008-5585157	0.0619329	0.613025	0
1135	chr6-161271813-161271961	0.0896369	0.613085	0
1136	chr6-57485623-57485672	0.172334	0.613239	0
1137	chr8-143569148-143569371	0.0921668	0.613352	0
1138	chr4-49146070-49146217	0.0621706	0.613537	0
1139	chr1-240172394-240172579	0.0953484	0.613559	0
1140	chr19-3234888-3235129	0.0653441	0.613871	0
1141	chr13-112534704-112534886	0.0089171	0.613995	0
1142	chr10-2958127-2958287	0.0788214	0.6141	0
1143	chr8-27578258-27578331	0.0978895	0.614151	0
1144	chr4-49295233-49295494	0.0802638	0.614194	0
1145	chrX-155201167-155201392	0.180684	0.61493	0
1146	chr9-137466635-137466783	0.0843007	0.615086	0
1147	chr22-49336787-49336941	0.0552266	0.615107	0
1148	chr21-14437717-14437931	0.203525	0.615165	0
1149	chr5-83094968-83095040	0.0763979	0.615306	0
1150	chr2-133010135-133010359	0.295624	0.615385	0
1151	chr9-138290500-138290687	0.153071	0.615501	0
1152	chr7-150758411-150758557	0.0140094	0.615747	0
1153	chrX-70586095-70586280	0.0353961	0.615843	0
1154	chrX-137883639-137883817	0.0963289	0.615891	0
1155	chr10-132323169-132323351	0.0129399	0.615896	0
1156	chr1-37355676-37355696	0.0875005	0.615992	0
1157	chr6-117364631-117364778	0.010873	0.616338	0
1158	chr20-680776-680876	0.155064	0.616363	0
1159	chr22-49547332-49547528	0.0409679	0.616364	0
1160	chr2-76630826-76631007	0.0464941	0.616402	0
1161	chr18-29384719-29384950	0.0944345	0.616456	0
1162	chr14-106440059-106440246	0.0619102	0.61664	0
1163	chr11-51405279-51405422	0.0033467	0.61689	0
1164	chr14-69256290-69256565	0.0292139	0.616919	0
1165	chr18-76389010-76389263	0.0564376	0.617042	0
1166	chr4-49142939-49143004	0.0342764	0.6173	0
1167	chr3-11947619-11947784	0.159566	0.61742	0
1168	chr14-106241075-106241219	0.0695843	0.617721	0
1169	chr10-131132501-131132740	0.105541	0.61776	0
1170	chr10-132371816-132372039	0.009457	0.618328	0
1171	chr13-19530167-19530285	0.125854	0.618382	0
1172	chr4-49659727-49659907	0.0415328	0.618544	0
1173	chr8-142749737-142749905	0.0188766	0.618562	0
1174	chr2-2720750-2721003	0.0833971	0.618607	0
1175	chr2-2836620-2836802	0.0372143	0.618923	0
1176	chr7-31200503-31200748	0.0162769	0.619036	0
1177	chr7-155966684-155966963	0.235268	0.619078	0
1178	chr5-3523195-3523355	0.0159934	0.619098	0
1179	chr1-202651032-202651129	0.0760006	0.61917	0
1180	chr5-178944295-178944391	0.0460594	0.619224	0
1181	chr14-99059410-99059660	0.111488	0.619317	0
1182	chr7-143893769-143893809	0.260411	0.619523	0
1183	chr18-75334338-75334561	0.028593	0.619524	0
1184	chr22-50129453-50129635	0.128108	0.619668	0
1185	chr2-843245-843400	0.0522327	0.620075	0
1186	chr15-25468522-25468674	0.0741902	0.62018	0
1187	chr16-33240071-33240245	0.0658399	0.620359	0
1188	chr11-71293826-71293892	0.0915878	0.621181	0
1189	chr20-24562911-24563102	0.0564842	0.621184	0
1190	chr19-17941045-17941238	0.111354	0.621383	0
1191	chrX-109987089-109987164	0.0732428	0.621412	0
1192	chr5-7526144-7526261	0.0709533	0.621417	0
1193	chr8-1636263-1636355	0.0234076	0.621467	0
1194	chrY-58973790-58974030	0.0460271	0.621597	0
1195	chr22-40089839-40090083	0.110096	0.621774	0
1196	chr10-1594461-1594638	0.0559611	0.621787	0
1197	chr20-61163138-61163320	0.151443	0.621867	0
1198	chr18-76492438-76492727	0.0720318	0.622	0
1199	chr9-138594379-138594645	0.189092	0.622105	0
1200	chrY-13255983-13256236	0.277102	0.622288	0
1201	chr9-122842525-122842557	0.0613272	0.622298	0
1202	chr17-77161031-77161291	0.016621	0.622459	0
1203	chr20-45421144-45421245	0.033309	0.62248	0
1204	chr6-168854874-168854973	0.075371	0.622492	0
1205	chr22-49768820-49768980	0.143459	0.622843	0
1206	chr7-63634820-63634979	0.0928576	0.62289	0
1207	chr7-158132229-158132460	0.0976681	0.623137	0
1208	chr13-112551617-112551884	0.0482711	0.623612	0
1209	chr22-38840739-38840934	0.213934	0.624058	0
1210	chr4-8763641-8763906	0.230822	0.624093	0
1211	chr9-73026003-73026251	0.0801678	0.624141	0
1212	chr15-20309195-20309351	0.145517	0.624323	0
1213	chr13-24960337-24960550	0.0996063	0.624433	0
1214	chr1-3201817-3202027	0.0836037	0.62463	0
1215	chr1-37261707-37261800	0.0306521	0.624884	0
1216	chr12-119520400-119520459	0.0298189	0.625199	0
1217	chr2-132124562-132124595	0.0580487	0.625199	0
1218	chr15-22461934-22462226	0.149938	0.625225	0
1219	chr1-110743501-110743663	0.212985	0.625227	0
1220	chrY-13141083-13141173	0.138783	0.625275	0
1221	chr18-76553990-76554119	0.110887	0.625556	0
1222	chr7-144051386-144051426	0.275975	0.625559	0
1223	chr11-134709600-134709841	0.0768263	0.625606	0
1224	chr7-154541005-154541246	0.0160022	0.625685	0
1225	chrY-462432-462540	0.141126	0.625747	0
1226	chr19-48893553-48893733	0.150635	0.625876	0
1227	chr1-37221153-37221232	0.107971	0.625884	0
1228	chr11-56999723-56999785	0.0964897	0.625922	0
1229	chr5-1847833-1847967	0.116811	0.626025	0
1230	chr1-4388990-4389045	0.0155176	0.626068	0
1231	chr4-12915445-12915737	0.218595	0.626178	0
1232	chrX-80192435-80192563	0.0308894	0.626437	0
1233	chr2-90373348-90373505	0.138836	0.626453	0
1234	chr1-34485986-34486226	0.0370909	0.626593	0
1235	chr12-132647920-132648213	0.282958	0.626861	0
1236	chr1-34288581-34288724	0.0179667	0.627042	0
1237	chr17-22194600-22194828	0.139699	0.627188	0
1238	chr8-143997892-143998072	0.0496938	0.627211	0
1239	chr10-130317986-130318143	0.0137323	0.627226	0
1240	chr8-143644389-143644639	0.0469491	0.627259	0
1241	chrY-13451508-13451553	0.0443769	0.62745	0
1242	chr4-3794192-3794306	0.175335	0.6278	0
1243	chr9-138441690-138441736	0.0172646	0.627896	0
1244	chr22-48567344-48567476	0.0241002	0.627958	0
1245	chr1-152484386-152484472	0.0120349	0.628141	0
1246	chr12-2215174-2215431	0.0904232	0.628159	0
1247	chr11-319517-319687	0.0421014	0.628343	0
1248	chrX-28814772-28814949	0.0459245	0.628422	0
1249	chr7-149056236-149056283	0.11201	0.628655	0
1250	chr4-8790802-8790957	0.164269	0.628743	0
1251	chr22-22901831-22901890	0.231627	0.628762	0
1252	chr13-112111353-112111480	0.148765	0.62906	0
1253	chr8-10422633-10422777	0.0198494	0.629244	0
1254	chr4-49145735-49145901	0.113221	0.629323	0
1255	chr4-163749143-163749289	0.177168	0.62942	0
1256	chr4-3660327-3660448	0.075321	0.629462	0
1257	chr16-32913377-32913537	0.123806	0.629462	0
1258	chr7-158171888-158171998	0.104261	0.629552	0
1259	chr20-24773546-24773792	0.118743	0.629635	0
1260	chr15-27312211-27312429	0.0484203	0.629709	0
1261	chr4-49634266-49634396	0.0040346	0.629768	0
1262	chr7-57390850-57391047	0.0389183	0.629918	0
1263	chr6-2468785-2468842	0.146573	0.629986	0
1264	chr12-34547234-34547444	0.0910992	0.630004	0
1265	chr5-2282400-2282577	0.0592602	0.630025	0
1266	chr9-116457471-116457559	0.0987347	0.630072	0
1267	chr7-149768706-149768786	0.161172	0.630276	0
1268	chr19-51183643-51183817	0.265489	0.630505	0
1269	chr20-62808833-62808984	0.156723	0.630603	0
1270	chr19-29464134-29464325	0.068921	0.63067	0
1271	chr8-1532166-1532285	0.123189	0.630696	0
1272	chr15-88703261-88703483	0.0067797	0.630797	0
1273	chr6-166695407-166695562	0.0687476	0.6308	0
1274	chr17-69804796-69804827	0.013071	0.630864	0
1275	chr7-155197394-155197556	0.142388	0.630937	0
1276	chr2-241684454-241684723	0.241254	0.631183	0
1277	chr18-75382990-75383195	0.0083802	0.631315	0
1278	chr1-4940093-4940202	0.0206686	0.631315	0
1279	chr11-116122987-116123071	0.010268	0.631407	0
1280	chr16-4452993-4453215	0.238287	0.63158	0
1281	chr8-49183601-49183708	0.0782173	0.631583	0
1282	chr1-5694423-5694454	0.0266004	0.632006	0
1283	chr16-33739397-33739590	0.263924	0.632035	0
1284	chr10-134899372-134899639	0.0142199	0.63206	0
1285	chr5-178396480-178396747	0.028952	0.632125	0
1286	chr16-6877703-6877808	0.097216	0.632843	0
1287	chr4-49117165-49117351	0.112204	0.632902	0
1288	chr12-54772957-54773219	0.0095169	0.633155	0
1289	chr17-77540816-77540973	0.0839355	0.633198	0
1290	chr1-4388590-4388878	0.0444563	0.633244	0
1291	chr5-176135907-176135935	0.114317	0.633268	0
1292	chr19-34216588-34216758	0.0403761	0.633329	0
1293	chr21-10613552-10613713	0.148854	0.633329	0
1294	chr18-76579592-76579777	0.0200781	0.633381	0
1295	chr5-177231493-177231695	0.2	0.633547	0
1296	chr9-67047455-67047687	0.222843	0.633713	0
1297	chr15-82374820-82375020	0.145794	0.633801	0
1298	chr9-138585378-138585525	0.133715	0.633854	0
1299	chr19-42658370-42658464	0.205868	0.633931	0
1300	chrX-133252195-133252281	0.0525609	0.634054	0
1301	chr11-71115003-71115079	0.0110758	0.634069	0
1302	chr20-58404014-58404242	0.070867	0.634102	0
1303	chr22-49473408-49473533	0.0241221	0.634158	0
1304	chr7-56561893-56562026	0.141098	0.634257	0
1305	chr14-74684735-74685005	0.165633	0.634307	0
1306	chr15-91594656-91594846	0.114352	0.634309	0
1307	chr15-66236740-66236785	0.218654	0.63451	0
1308	chr8-47873615-47873781	0.103711	0.634603	0
1309	chr22-32601202-32601342	0.0391651	0.634725	0
1310	chr15-67095582-67095839	0.0066943	0.634751	0
1311	chr5-3676651-3676761	0.0356942	0.634888	0
1312	chr2-130411898-130411977	0.0052777	0.634902	0
1313	chr21-9829860-9830018	0.0369272	0.634999	0
1314	chr10-44811988-44812081	0.119773	0.635185	0
1315	chrY-13469743-13469992	0.160472	0.635234	0
1316	chr8-142960597-142960692	0.0035193	0.635301	0
1317	chr16-34319284-34319487	0.198382	0.635428	0
1318	chr10-38795702-38795968	0.184478	0.635428	0
1319	chr12-129549194-129549303	0.147966	0.635454	0
1320	chr2-156604764-156604973	0.171649	0.635475	0
1321	chr8-22633265-22633405	0.0862133	0.635558	0
1322	chr15-93573587-93573775	0.152077	0.635679	0
1323	chr8-1360391-1360510	0.0128613	0.635794	0
1324	chr11-2184879-2185069	0.236074	0.635832	0
1325	chr8-143213019-143213208	0.154979	0.635852	0
1326	chr1-2493471-2493600	0.18855	0.63587	0
1327	chr14-104907829-104907910	0.067264	0.635877	0
1328	chr14-94325248-94325398	0.128408	0.636053	0
1329	chr19-1082577-1082835	0.0730407	0.636082	0
1330	chr1-30352209-30352326	0.0173758	0.636094	0
1331	chr19-28779061-28779146	0.0138393	0.636103	0
1332	chr9-67831900-67831911	0.0025542	0.636144	0
1333	chr12-34515379-34515638	0.0861298	0.636207	0
1334	chr12-130941251-130941477	0.0915018	0.636209	0
1335	chr15-21072660-21072830	0.13853	0.636249	0
1336	chr11-42862086-42862263	0.0504579	0.636492	0
1337	chr22-49535756-49535952	0.0032113	0.636844	0
1338	chr14-24527299-24527538	0.219437	0.636854	0
1339	chr11-124114717-124114844	0.055273	0.636992	0
1340	chr11-1042016-1042204	0.151101	0.636998	0
1341	chr18-15302914-15303126	0.0818317	0.637379	0
1342	chr22-49702052-49702304	0.167997	0.637547	0
1343	chr20-60211810-60212090	0.0676861	0.637579	0
1344	chr12-131007475-131007629	0.0387035	0.637665	0
1345	chr5-2019954-2020139	0.0263402	0.637878	0
1346	chr8-144235355-144235554	0.0723878	0.638005	0
1347	chr6-170394930-170395056	0.0204467	0.638061	0
1348	chr8-105296044-105296123	0.0717401	0.638223	0
1349	chr2-2771987-2772155	0.0727993	0.638329	0
1350	chr5-117741378-117741625	0.0067469	0.638488	0
1351	chr5-4409960-4410180	0.061869	0.638492	0
1352	chr22-23135007-23135013	0.140425	0.638566	0
1353	chr17-1493586-1493810	0.0927685	0.638574	0
1354	chr1-16470686-16470950	0.065811	0.638612	0
1355	chr10-132136590-132136751	0.0805076	0.638775	0
1356	chr20-44927838-44928013	0.043802	0.638791	0
1357	chr20-62797416-62797506	0.0753411	0.638809	0
1358	chr9-138477992-138478214	0.0976474	0.638885	0
1359	chr22-49601354-49601505	0.0124619	0.6389	0
1360	chr16-87062436-87062645	0.114903	0.638951	0
1361	chr9-122754238-122754312	0.0166363	0.638953	0
1362	chr19-54759341-54759611	0.115962	0.639075	0
1363	chr15-74184495-74184541	0.110804	0.639197	0
1364	chr10-42358261-42358536	0.0536355	0.639319	0
1365	chr16-8029508-8029610	0.0537533	0.639456	0
1366	chr20-13666393-13666443	0.159928	0.639607	0
1367	chr20-60371371-60371611	0.039329	0.63963	0
1368	chr8-104574790-104574946	0.0376926	0.639787	0
1369	chr12-72688851-72689011	0.0268134	0.63982	0
1370	chr1-110678090-110678173	0.115979	0.639864	0
1371	chr9-97316871-97317105	0.0027614	0.639933	0
1372	chr12-12686361-12686403	0.180687	0.63994	0
1373	chr18-76796388-76796462	0.0499594	0.640023	0
1374	chr15-27020866-27021006	0.0236373	0.640205	0
1375	chr3-126057998-126058123	0.123947	0.640216	0
1376	chr16-1078189-1078394	0.266427	0.640223	0
1377	chr7-70926659-70926844	0.0076249	0.640251	0
1378	chr14-106107848-106107997	0.0914221	0.640305	0
1379	chr10-133661929-133662188	0.132238	0.640449	0
1380	chr11-116047690-116047730	0.0042923	0.640527	0
1381	chr18-45248138-45248148	0.0174808	0.640595	0
1382	chr7-67355533-67355674	0.0122765	0.640774	0
1383	chr20-58377525-58377767	0.0575945	0.640985	0
1384	chr8-1516900-1517108	0.0190776	0.640989	0
1385	chr4-49116222-49116476	0.0239721	0.641156	0
1386	chr10-46494248-46494429	0.0350704	0.641162	0
1387	chr20-23732824-23732924	0.0467131	0.641181	0
1388	chr2-407689-407934	0.0485383	0.641209	0
1389	chr19-1105279-1105472	0.126671	0.641209	0
1390	chr20-61750784-61750967	0.0968284	0.641264	0
1391	chr20-39969379-39969605	0.0352431	0.641312	0
1392	chr15-100539605-100539757	0.167756	0.641447	0
1393	chr10-42376177-42376322	0.0838064	0.641959	0
1394	chr20-62095474-62095547	0.070718	0.642101	0
1395	chr12-34538903-34539181	0.109224	0.642501	0
1396	chr5-89504571-89504644	0.130168	0.642642	0
1397	chr4-7367681-7367902	0.0143013	0.642642	0
1398	chrX-111624133-111624251	0.122753	0.642679	0
1399	chr16-5840747-5840831	0.0559397	0.642905	0
1400	chr17-77359784-77360057	0.017423	0.642967	0
1401	chr8-142534146-142534352	0.0754136	0.643084	0
1402	chr20-3655284-3655475	0.119243	0.643266	0
1403	chr10-1699999-1700092	0.004034	0.643313	0
1404	chr2-79279674-79279726	0.003364	0.643476	0
1405	chr7-24267685-24267779	0.102275	0.64351	0
1406	chr5-22961169-22961402	0.0622864	0.643559	0
1407	chr10-134912802-134912994	0.170142	0.643604	0
1408	chr7-155196871-155197134	0.162074	0.643619	0
1409	chr11-1223484-1223737	0.271921	0.643886	0
1410	chr19-54407783-54407979	0.166891	0.643917	0
1411	chr15-20138695-20138807	0.203725	0.644067	0
1412	chr8-1076625-1076659	0.0146232	0.644158	0
1413	chr8-1412226-1412386	0.0558284	0.644165	0
1414	chr20-59631384-59631641	0.0488038	0.644199	0
1415	chr16-33753828-33753873	0.0696486	0.644211	0
1416	chr1-2806553-2806817	0.239786	0.644379	0
1417	chr16-33514124-33514275	0.0813765	0.64439	0
1418	chr19-34179988-34180126	0.0727424	0.644547	0
1419	chrX-65718217-65718358	0.0505111	0.644625	0
1420	chr12-53298795-53299019	0.0264163	0.644629	0
1421	chr11-712943-713089	0.0294079	0.644681	0
1422	chr2-242963861-242963965	0.0817786	0.644788	0
1423	chr10-2636970-2637202	0.0129422	0.644888	0
1424	chr15-28215961-28216139	0.142637	0.644982	0
1425	chr1-5819520-5819683	0.0067901	0.644989	0
1426	chr7-48725594-48725671	0.205433	0.645077	0
1427	chr19-34262702-34262987	0.0241656	0.645297	0
1428	chr8-1502674-1502766	0.04978	0.645446	0
1429	chr14-97069285-97069512	0.205131	0.645492	0
1430	chr18-75981276-75981490	0.0593298	0.645549	0
1431	chr19-43156372-43156517	0.0376087	0.645614	0
1432	chrX-123539203-123539278	0.0355557	0.645645	0
1433	chrX-512432-512540	0.123309	0.645961	0
1434	chr10-87983137-87983185	0.148303	0.645998	0
1435	chr10-129408897-129408959	0.0536681	0.645999	0
1436	chr4-49113563-49113737	0.0738971	0.646312	0
1437	chr7-100613216-100613385	0.264398	0.646326	0
1438	chr1-71756703-71756756	0.009703	0.646658	0
1439	chr3-75680920-75680987	0.0881442	0.646658	0
1440	chr10-39137310-39137555	0.0754629	0.646744	0
1441	chr8-142502295-142502556	0.127009	0.646993	0
1442	chr21-45994322-45994488	0.170955	0.647068	0
1443	chr17-77357600-77357695	0.0034158	0.64715	0
1444	chr10-85971900-85972056	0.0786246	0.647429	0
1445	chr1-175841957-175842153	0.123396	0.647519	0
1446	chr22-49198607-49198812	0.0495371	0.647568	0
1447	chr19-21089945-21090029	0.0050892	0.647624	0
1448	chr22-16076520-16076736	0.141799	0.647656	0
1449	chr4-49132584-49132683	0.0438721	0.647885	0
1450	chr10-134852612-134852762	0.0839128	0.647917	0
1451	chr10-1571306-1571450	0.0957244	0.647957	0
1452	chr19-31173529-31173731	0.058578	0.648066	0
1453	chr19-28791828-28792024	0.060024	0.648081	0
1454	chr1-2606725-2606837	0.0844881	0.64888	0
1455	chr1-37426715-37426895	0.0496197	0.649067	0
1456	chr9-28150054-28150263	0.0820165	0.649089	0
1457	chr14-105109843-105109967	0.236549	0.64911	0
1458	chr12-132103682-132103927	0.0141561	0.649207	0
1459	chr19-403976-404199	0.0946818	0.649214	0
1460	chr10-134853084-134853226	0.115462	0.649382	0
1461	chr5-1652047-1652224	0.286363	0.649383	0
1462	chrY-13243682-13243740	0.149816	0.649478	0
1463	chrX-92316169-92316314	0.244192	0.649524	0
1464	chr16-77608935-77609156	0.14859	0.64977	0
1465	chr3-104163294-104163498	0.13531	0.649792	0
1466	chr7-1643975-1644017	0.071241	0.649848	0
1467	chr21-48118117-48118359	0.218061	0.649949	0
1468	chrY-58978065-58978359	0.0638814	0.650107	0
1469	chr3-152315893-152315979	0.014362	0.65016	0
1470	chr8-142818568-142818833	0.109868	0.650375	0
1471	chr14-106113160-106113295	0.0218906	0.650448	0
1472	chr19-29909385-29909676	0.135711	0.650457	0
1473	chr19-51315285-51315305	0.0125082	0.650826	0
1474	chr7-157373697-157373969	0.0128128	0.650851	0
1475	chrX-152785638-152785754	0.0910338	0.650962	0
1476	chr19-8861476-8861714	0.047979	0.650969	0
1477	chr8-142476345-142476426	0.0115222	0.651034	0
1478	chr12-73481201-73481434	0.0792635	0.651058	0
1479	chr8-143019995-143020175	0.127281	0.651173	0
1480	chr19-29897739-29897765	0.0245467	0.651236	0
1481	chr14-105019672-105019869	0.105129	0.651268	0
1482	chr12-34499542-34499732	0.0480776	0.651401	0
1483	chr5-152120817-152120989	0.121236	0.651435	0
1484	chr2-87624223-87624249	0.225428	0.651573	0
1485	chr12-34482643-34482726	0.0274793	0.651633	0
1486	chr10-133239049-133239258	0.116027	0.651692	0
1487	chr5-173461863-173461956	0.0177603	0.651845	0
1488	chr20-60242527-60242635	0.0149818	0.651882	0
1489	chrX-148623-148872	0.0462409	0.652029	0
1490	chr11-134709301-134709563	0.134702	0.652031	0
1491	chr1-13762572-13762744	0.0409378	0.65209	0
1492	chr8-143008839-143009026	0.0730119	0.652268	0
1493	chr1-7182092-7182202	0.138706	0.652386	0
1494	chr8-136046044-136046257	0.0071409	0.652487	0
1495	chr11-61004806-61004986	0.104258	0.652703	0
1496	chr10-87883608-87883767	0.0141962	0.652733	0
1497	chr7-157864223-157864455	0.023015	0.652951	0
1498	chr7-78031579-78031772	0.159573	0.652973	0
1499	chr11-133617339-133617592	0.189534	0.652987	0
1500	chr19-21144090-21144209	0.0160296	0.653112	0
1501	chr3-144624245-144624262	0.0887588	0.653118	0
1502	chr14-104979050-104979236	0.0728141	0.653347	0
1503	chr16-13353934-13354074	0.0075538	0.653397	0
1504	chr22-49688921-49689031	0.0140917	0.653397	0
1505	chr13-114075670-114075883	0.24644	0.653402	0
1506	chr5-4094849-4095037	0.0788848	0.653455	0
1507	chr17-21392924-21393043	0.137626	0.653519	0
1508	chr8-2751601-2751765	0.0488875	0.653705	0
1509	chr5-170068392-170068532	0.107528	0.653961	0
1510	chr8-142565463-142565503	0.0131555	0.653971	0
1511	chr5-9937682-9937876	0.0034009	0.654085	0
1512	chr8-1506550-1506602	0.0560495	0.654085	0
1513	chr1-4232312-4232444	0.0078194	0.654119	0
1514	chr17-71966469-71966650	0.0984377	0.654128	0
1515	chr2-214990809-214991052	0.13552	0.654211	0
1516	chr5-132811643-132811851	0.0760739	0.654261	0
1517	chr4-49102638-49102857	0.029591	0.654281	0
1518	chr4-8775153-8775351	0.0880711	0.65437	0
1519	chr20-60471771-60471950	0.159573	0.654385	0
1520	chr7-157592742-157592964	0.0415948	0.654423	0
1521	chr4-49336228-49336456	0.28255	0.654453	0
1522	chr16-88607081-88607252	0.177994	0.654496	0
1523	chr15-21395521-21395746	0.0891296	0.654541	0
1524	chr10-42436702-42436797	0.0343932	0.654558	0
1525	chr12-43624640-43624769	0.26658	0.654601	0
1526	chr21-41212299-41212381	0.0194258	0.654854	0
1527	chr14-104691947-104692208	0.163103	0.654942	0
1528	chr2-1381424-1381592	0.0671327	0.654959	0
1529	chr11-130267230-130267424	0.13698	0.655192	0
1530	chr22-16871577-16871774	0.18879	0.655192	0
1531	chr11-125030007-125030146	0.0780194	0.655303	0
1532	chrX-62587655-62587793	0.0929154	0.655416	0
1533	chr9-138574138-138574354	0.10718	0.655488	0
1534	chr9-135699475-135699631	0.251459	0.655531	0
1535	chr5-176262097-176262279	0.022737	0.655637	0
1536	chr16-6568872-6568880	0.0564212	0.65573	0
1537	chr8-7069250-7069403	0.0125839	0.655732	0
1538	chr20-62797228-62797290	0.031324	0.655803	0
1539	chr4-49280785-49280998	0.130275	0.655806	0
1540	chr1-48750537-48750673	0.114139	0.655922	0
1541	chr13-112836631-112836881	0.0853872	0.655978	0
1542	chr22-47944880-47945076	0.163645	0.656005	0
1543	chr22-16229896-16230059	0.191064	0.656122	0
1544	chr3-13740047-13740165	0.0381062	0.656473	0
1545	chr16-31971938-31972159	0.10877	0.656583	0
1546	chr5-174758425-174758652	0.175132	0.656614	0
1547	chr13-23218206-23218250	0.0627892	0.656675	0
1548	chr7-101917139-101917208	0.0368074	0.656895	0
1549	chr11-131550294-131550377	0.0601099	0.656958	0
1550	chr16-51048151-51048269	0.0711757	0.656972	0
1551	chr9-140054722-140054861	0.142765	0.656984	0
1552	chr12-133010285-133010470	0.110422	0.657008	0
1553	chr8-139778562-139778631	0.0260005	0.657242	0
1554	chr6-96576900-96577120	0.129276	0.657416	0
1555	chr7-38411396-38411573	0.173056	0.657488	0
1556	chr4-49108618-49108824	0.0119724	0.657535	0
1557	chr8-142551784-142551949	0.0501751	0.657702	0
1558	chr14-106360911-106361053	0.0369392	0.657717	0
1559	chr15-38734127-38734225	0.18324	0.657749	0
1560	chr20-59925426-59925650	0.122222	0.657771	0
1561	chr5-5569422-5569585	0.0144535	0.657956	0
1562	chr7-56396107-56396320	0.107373	0.658191	0
1563	chr1-34528059-34528214	0.0072426	0.658227	0
1564	chr7-157597485-157597719	0.101982	0.658258	0
1565	chr10-98790682-98790883	0.282185	0.658273	0
1566	chr17-51931043-51931284	0.0481911	0.658276	0
1567	chr20-62010857-62010964	0.142228	0.658327	0
1568	chr2-237841384-237841460	0.09038	0.658331	0
1569	chr8-3033171-3033216	0.0194796	0.658381	0
1570	chr14-77599712-77599876	0.155712	0.658425	0
1571	chr9-138599133-138599361	0.116848	0.658651	0
1572	chr4-7738694-7738967	0.237803	0.658713	0
1573	chr2-207621245-207621309	0.0346123	0.658718	0
1574	chr20-58313820-58313961	0.0152533	0.65886	0
1575	chr5-1419626-1419838	0.0902814	0.658938	0
1576	chr7-153602233-153602396	0.0111844	0.658986	0
1577	chr2-1452180-1452373	0.111085	0.659146	0
1578	chrY-9983795-9984034	0.131944	0.659178	0
1579	chrX-27965690-27965873	0.138128	0.659326	0
1580	chr8-3100216-3100459	0.0781845	0.65942	0
1581	chr22-49292334-49292440	0.0297102	0.659609	0
1582	chr12-132104041-132104121	0.0030309	0.659628	0
1583	chr18-75211075-75211177	0.0610955	0.659649	0
1584	chr10-78774962-78775065	0.026829	0.659834	0
1585	chr2-87724719-87724775	0.147432	0.659848	0
1586	chr19-30610099-30610253	0.121355	0.660026	0
1587	chr22-22465805-22465997	0.0780178	0.660232	0
1588	chr14-106132280-106132348	0.0826499	0.660288	0
1589	chr15-28116055-28116174	0.0577065	0.660847	0
1590	chr8-21597130-21597318	0.0749158	0.660893	0
1591	chr14-96293895-96294194	0.0319019	0.660938	0
1592	chr7-157500065-157500104	0.0240691	0.661093	0
1593	chr19-34120378-34120659	0.039629	0.661191	0
1594	chr8-143225572-143225779	0.111122	0.661283	0
1595	chr19-29888411-29888608	0.0744304	0.661294	0
1596	chr8-883584-883836	0.0103621	0.661338	0
1597	chr2-130194948-130194986	0.0721528	0.661397	0
1598	chr22-48777250-48777406	0.174467	0.661458	0
1599	chr14-77121141-77121346	0.226243	0.661552	0
1600	chr9-96682853-96683063	0.146925	0.661638	0
1601	chr4-133558254-133558439	0.196819	0.66177	0
1602	chr17-48006419-48006528	0.197435	0.661821	0
1603	chr14-105014229-105014364	0.0543773	0.66191	0
1604	chrX-140993322-140993460	0.103708	0.661919	0
1605	chr16-89084780-89084981	0.250269	0.661923	0
1606	chr10-118555903-118555995	0.187192	0.661996	0
1607	chr7-57023550-57023694	0.080347	0.662057	0
1608	chr4-49101964-49102188	0.0519155	0.662464	0
1609	chr17-21516641-21516810	0.108109	0.6625	0
1610	chr15-88728990-88729083	0.0432981	0.662586	0
1611	chr18-75629779-75630030	0.0031881	0.662735	0
1612	chr22-17047102-17047296	0.0581364	0.662823	0
1613	chr20-57372400-57372655	0.119058	0.662846	0
1614	chr7-132112670-132112805	0.123162	0.662947	0
1615	chr22-49335527-49335681	0.0759586	0.662953	0
1616	chr8-2215900-2216155	0.0587615	0.662999	0
1617	chrX-119291588-119291799	0.247867	0.663089	0
1618	chr12-34521529-34521724	0.189787	0.66333	0
1619	chr7-447671-447847	0.0878084	0.663355	0
1620	chr20-61034697-61034898	0.210564	0.663458	0
1621	chr9-19611322-19611535	0.128	0.663549	0
1622	chr2-87723261-87723406	0.0778324	0.663605	0
1623	chr10-134625400-134625545	0.0585922	0.663729	0
1624	chr7-157586189-157586345	0.0894382	0.663757	0
1625	chr8-95254408-95254625	0.0769958	0.664175	0
1626	chrX-69036-69259	0.0026769	0.664212	0
1627	chr7-157267786-157267862	0.108072	0.664363	0
1628	chr7-152617439-152617577	0.026576	0.664487	0
1629	chr10-125453343-125453465	0.0260101	0.664532	0
1630	chr22-23242305-23242450	0.0234134	0.664612	0
1631	chrX-8434248-8434458	0.0782667	0.664826	0
1632	chr8-142708804-142709073	0.0309398	0.66485	0
1633	chr9-68305579-68305810	0.226299	0.664923	0
1634	chr14-95520908-95521063	0.208454	0.664954	0
1635	chr19-51151724-51151840	0.183331	0.66517	0
1636	chr7-1445193-1445446	0.246797	0.665188	0
1637	chr14-105025758-105025984	0.079884	0.665358	0
1638	chr20-62760615-62760821	0.108832	0.665463	0
1639	chr14-101539383-101539636	0.18723	0.665515	0
1640	chr20-327307-327523	0.0044644	0.665516	0
1641	chr6-161265355-161265505	0.108921	0.665614	0
1642	chr14-106304877-106305102	0.07629	0.665651	0
1643	chr5-177777391-177777501	0.18436	0.665651	0
1644	chr7-16005493-16005603	0.255488	0.665668	0
1645	chr22-49553599-49553780	0.0766577	0.665689	0
1646	chr1-34387659-34387692	0.115595	0.665758	0
1647	chrX-69035297-69035367	0.0899523	0.665759	0
1648	chr8-26673463-26673632	0.0445315	0.665824	0
1649	chr13-23708487-23708587	0.0712906	0.665825	0
1650	chr2-87634431-87634571	0.141318	0.665901	0
1651	chr12-53095309-53095472	0.0313726	0.665933	0
1652	chr4-7209057-7209245	0.0995221	0.665948	0
1653	chr5-150760593-150760647	0.226722	0.666221	0
1654	chr8-142561796-142562065	0.158442	0.666318	0
1655	chr15-25429261-25429408	0.0266191	0.666377	0
1656	chr20-23757965-23758101	0.0138146	0.666386	0
1657	chr19-404711-404939	0.137856	0.666427	0
1658	chr8-1009479-1009577	0.0657621	0.666477	0
1659	chr22-16096132-16096392	0.252597	0.666616	0
1660	chr1-5913258-5913429	0.0381362	0.666631	0
1661	chr1-2415419-2415591	0.183862	0.666635	0
1662	chr19-29827398-29827530	0.0115311	0.666666	0
1663	chr14-19649669-19649871	0.0476648	0.666701	0
1664	chr17-11294591-11294685	0.0043417	0.666709	0
1665	chr15-88603691-88603821	0.0535819	0.666761	0
1666	chr15-21217467-21217673	0.0850104	0.666762	0
1667	chr12-13628419-13628629	0.066796	0.666774	0
1668	chr19-30561618-30561809	0.2696	0.666841	0
1669	chr4-8958625-8958782	0.18349	0.666847	0
1670	chrX-113752948-113753103	0.0672131	0.666934	0
1671	chr4-49634427-49634572	0.0167009	0.666944	0
1672	chr18-47434081-47434190	0.0889602	0.667056	0
1673	chr7-109858547-109858664	0.0758868	0.66725	0
1674	chr2-89868669-89868888	0.0084363	0.667268	0
1675	chr7-44308429-44308701	0.196275	0.667282	0
1676	chr6-168995690-168995952	0.230342	0.6676	0
1677	chr8-1039369-1039474	0.0269073	0.667867	0
1678	chr4-49526115-49526399	0.140428	0.667912	0
1679	chr19-51362803-51363090	0.0546393	0.667915	0
1680	chr8-143706279-143706563	0.0648266	0.667978	0
1681	chr8-34147454-34147508	0.134365	0.668034	0
1682	chr1-4556778-4556876	0.1599	0.668231	0
1683	chr6-43741027-43741200	0.104275	0.668235	0
1684	chr19-30910844-30911012	0.0262632	0.668389	0
1685	chr17-77540636-77540649	0.0934393	0.668392	0
1686	chr8-7527668-7527818	0.0198632	0.668445	0
1687	chr2-119927983-119928220	0.189747	0.668473	0
1688	chr1-2161386-2161610	0.0284272	0.668647	0
1689	chr8-143881217-143881391	0.104594	0.668661	0
1690	chr10-134624667-134624915	0.155984	0.668681	0
1691	chr2-98333921-98334049	0.190118	0.668813	0
1692	chr10-72232899-72233064	0.155362	0.668835	0
1693	chr11-131062659-131062826	0.0554971	0.668935	0
1694	chr10-42362032-42362167	0.022157	0.668956	0
1695	chr16-33294580-33294745	0.0805725	0.668998	0
1696	chr9-135883215-135883279	0.0164007	0.668998	0
1697	chr15-21316171-21316264	0.031365	0.669024	0
1698	chr4-49515847-49516092	0.145607	0.669086	0
1699	chr7-154663861-154664144	0.141443	0.669228	0
1700	chr5-178783504-178783632	0.137363	0.669604	0
1701	chr19-22784582-22784794	0.1634	0.669635	0
1702	chr22-49423291-49423467	0.0407579	0.669763	0
1703	chr8-143490669-143490882	0.12544	0.66981	0
1704	chr21-10470225-10470432	0.197371	0.669873	0
1705	chr17-75319144-75319386	0.0358043	0.669903	0
1706	chr20-61387350-61387404	0.0239355	0.670014	0
1707	chr2-1499782-1499831	0.0353946	0.670139	0
1708	chr16-50564813-50564981	0.0260461	0.670261	0
1709	chr22-49100418-49100655	0.149873	0.670438	0
1710	chr8-142756806-142756901	0.0201191	0.670479	0
1711	chr16-46408455-46408714	0.15565	0.670507	0
1712	chrX-26766216-26766350	0.104225	0.670563	0
1713	chr7-154441426-154441568	0.049284	0.670588	0
1714	chr12-1955842-1956109	0.172181	0.670669	0
1715	chr14-106384860-106385105	0.153093	0.670825	0
1716	chr8-139681409-139681644	0.0541435	0.671316	0
1717	chr10-10308772-10309023	0.140675	0.671434	0
1718	chr1-2838622-2838867	0.0432912	0.671491	0
1719	chr11-43124419-43124640	0.079389	0.671516	0
1720	chr9-137997261-137997407	0.16493	0.671653	0
1721	chr19-34189584-34189823	0.067872	0.671745	0
1722	chr4-190329630-190329688	0.0324281	0.671749	0
1723	chr5-6354637-6354686	0.0462613	0.671751	0
1724	chr9-128810511-128810578	0.165948	0.671864	0
1725	chrX-58290223-58290452	0.280967	0.671997	0
1726	chr19-34217811-34218042	0.144528	0.672106	0
1727	chr7-155774155-155774200	0.169255	0.672273	0
1728	chr17-11738039-11738265	0.0106338	0.672392	0
1729	chr14-105020952-105021156	0.144906	0.672429	0
1730	chr5-773764-773989	0.23881	0.672441	0
1731	chr12-129675445-129675642	0.181426	0.672496	0
1732	chrX-76443932-76444018	0.0549587	0.672563	0
1733	chr8-10865482-10865676	0.042983	0.67261	0
1734	chr6-164055949-164056077	0.174455	0.672697	0
1735	chr19-8854253-8854524	0.0315458	0.672707	0
1736	chr14-106063129-106063218	0.0515674	0.67271	0
1737	chr12-130981502-130981723	0.132335	0.672771	0
1738	chr1-5810239-5810371	0.271253	0.672928	0
1739	chr19-57332963-57333113	0.099124	0.67301	0
1740	chr7-31276023-31276131	0.0353521	0.673065	0
1741	chr19-51962132-51962391	0.0682419	0.673103	0
1742	chr20-61681914-61682142	0.0598361	0.673161	0
1743	chr5-149518505-149518604	0.0709098	0.673267	0
1744	chr22-23248256-23248343	0.0318625	0.673515	0
1745	chr19-42570897-42570995	0.105825	0.673518	0
1746	chr14-99673914-99674062	0.0996983	0.673626	0
1747	chr15-25444812-25444877	0.031029	0.673666	0
1748	chr22-49428174-49428307	0.0950566	0.673698	0
1749	chr9-138628815-138629028	0.152083	0.673734	0
1750	chr14-106202998-106203192	0.153212	0.673758	0
1751	chr5-1201454-1201714	0.153605	0.673782	0
1752	chr5-113631055-113631122	0.0587672	0.6738	0
1753	chr19-29895740-29895945	0.0761962	0.673878	0
1754	chr1-205023383-205023675	0.154144	0.673886	0
1755	chr10-87637491-87637525	0.225404	0.673907	0
1756	chr10-39142002-39142191	0.091697	0.674098	0
1757	chr11-134709900-134710146	0.102997	0.674214	0
1758	chr13-32053399-32053478	0.0035302	0.674269	0
1759	chr20-45242357-45242504	0.129883	0.674341	0
1760	chr8-5425564-5425692	0.0713437	0.674374	0
1761	chr19-34178232-34178451	0.0649681	0.674396	0
1762	chr8-142593742-142593951	0.101564	0.67445	0
1763	chr15-100550614-100550796	0.0041367	0.674504	0
1764	chr18-77344024-77344254	0.0538446	0.674551	0
1765	chr17-77515471-77515673	0.0860497	0.674553	0
1766	chr21-10614544-10614580	0.192003	0.674594	0
1767	chrY-852936-852985	0.0515901	0.674848	0
1768	chr1-213576693-213576796	0.164953	0.675139	0
1769	chr21-10622778-10622916	0.113253	0.675148	0
1770	chr6-30994369-30994510	0.128096	0.675163	0
1771	chr21-45994147-45994283	0.177309	0.675228	0
1772	chr12-125941543-125941781	0.0124758	0.675233	0
1773	chr9-138295006-138295127	0.102159	0.675235	0
1774	chr19-45031586-45031706	0.21493	0.675332	0
1775	chr4-49657459-49657633	0.0150216	0.67535	0
1776	chr1-31073154-31073349	0.0441694	0.675355	0
1777	chr15-20545847-20546018	0.141426	0.675396	0
1778	chr4-8659232-8659474	0.133995	0.675529	0
1779	chr1-21629402-21629468	0.138055	0.675567	0
1780	chr7-153726046-153726126	0.131655	0.675618	0
1781	chr7-34697855-34698078	0.167987	0.675676	0
1782	chr5-1847474-1847610	0.0694032	0.675789	0
1783	chr4-190643828-190644053	0.0882705	0.675794	0
1784	chr12-5109941-5110052	0.126698	0.675826	0
1785	chr2-127692751-127692877	0.0799776	0.675979	0
1786	chr2-241890034-241890074	0.0961103	0.676073	0
1787	chr4-1556063-1556204	0.113322	0.676138	0
1788	chr8-142566658-142566834	0.0743408	0.676165	0
1789	chr21-9653377-9653622	0.13195	0.676199	0
1790	chr15-20210755-20210943	0.0732449	0.67633	0
1791	chr1-4666107-4666320	0.0057494	0.67636	0
1792	chr19-48547083-48547245	0.0633942	0.676364	0
1793	chr19-1262053-1262248	0.0098984	0.67652	0
1794	chr22-49372510-49372790	0.127183	0.67671	0
1795	chr1-5721387-5721548	0.0941674	0.676721	0
1796	chr17-72078321-72078415	0.0045047	0.676762	0
1797	chr1-37325577-37325765	0.19022	0.676816	0
1798	chr22-49407639-49407782	0.0043093	0.676858	0
1799	chr2-2726140-2726370	0.120438	0.676895	0
1800	chrX-72132936-72133228	0.191828	0.67692	0
1801	chr16-71442982-71443051	0.0334467	0.676992	0
1802	chr6-102801258-102801476	0.10013	0.677054	0
1803	chr15-29768788-29768968	0.17517	0.677113	0
1804	chr7-158125496-158125727	0.0819935	0.67717	0
1805	chr10-134761542-134761558	0.0098298	0.677255	0
1806	chr20-46523485-46523763	0.0698533	0.677411	0
1807	chr7-70973805-70973954	0.124229	0.677432	0
1808	chr2-72092711-72092968	0.119675	0.677441	0
1809	chr10-23974954-23975062	0.0248807	0.67762	0
1810	chr17-21730996-21731224	0.0783857	0.677762	0
1811	chr16-5299342-5299465	0.0244814	0.677894	0
1812	chr20-61177158-61177336	0.117532	0.677895	0
1813	chr5-180472435-180472700	0.150387	0.677973	0
1814	chr16-32297001-32297143	0.209272	0.677988	0
1815	chr12-125997542-125997735	0.0832953	0.678011	0
1816	chr7-131898186-131898410	0.0840986	0.67805	0
1817	chr7-57637638-57637862	0.160898	0.678116	0
1818	chr20-934597-934773	0.090681	0.678186	0
1819	chr18-76478869-76479079	0.0105836	0.678216	0
1820	chr1-37421643-37421739	0.109195	0.678232	0
1821	chr15-27026767-27027045	0.167508	0.678285	0
1822	chr14-98636898-98637002	0.0137567	0.678308	0
1823	chr15-67341189-67341231	0.0223161	0.678334	0
1824	chr1-143279006-143279226	0.219808	0.678658	0
1825	chr19-29987296-29987472	0.0486239	0.678702	0
1826	chr20-24562667-24562824	0.0875325	0.678716	0
1827	chr20-31670783-31670844	0.105601	0.678724	0
1828	chr2-129258693-129258837	0.241777	0.678751	0
1829	chr10-132977375-132977551	0.0895435	0.678772	0
1830	chr22-49574109-49574370	0.117203	0.678873	0
1831	chr8-143573015-143573224	0.129343	0.678874	0
1832	chr11-1629483-1629538	0.201319	0.678908	0
1833	chr20-58688386-58688579	0.127586	0.678933	0
1834	chr12-53130709-53130768	0.0722161	0.678942	0
1835	chr1-2592696-2592949	0.0897034	0.678996	0
1836	chr16-73685611-73685711	0.0472875	0.679136	0
1837	chr22-49286264-49286420	0.0122375	0.679244	0
1838	chr10-133026964-133027198	0.0295265	0.679342	0
1839	chr1-2797255-2797342	0.0529489	0.679369	0
1840	chr22-49560257-49560487	0.0816977	0.679471	0
1841	chr20-44314562-44314742	0.0501415	0.679577	0
1842	chr14-105022806-105023046	0.0397088	0.679577	0
1843	chr19-24201823-24201919	0.108344	0.679581	0
1844	chr10-39082384-39082564	0.0542781	0.679612	0
1845	chr1-37297926-37297976	0.0482239	0.679727	0
1846	chr19-33231419-33231616	0.0922494	0.679756	0
1847	chr13-112041415-112041511	0.111133	0.679769	0
1848	chr19-42314569-42314591	0.0218499	0.679786	0
1849	chr9-44150356-44150459	0.0896079	0.679798	0
1850	chr5-178881548-178881695	0.0911516	0.679847	0
1851	chr7-158118579-158118796	0.194402	0.679922	0
1852	chrX-35484742-35484840	0.0121647	0.680022	0
1853	chr8-143661418-143661547	0.0893623	0.680075	0
1854	chr14-76807539-76807657	0.0579405	0.680093	0
1855	chr16-25445313-25445398	0.0937871	0.680156	0
1856	chr7-157687794-157687949	0.0530839	0.680238	0
1857	chr4-123462826-123462871	0.0765096	0.680262	0
1858	chr9-78263680-78263890	0.0544961	0.680293	0
1859	chr1-5804713-5804875	0.182786	0.68038	0
1860	chr10-65601021-65601166	0.168252	0.680384	0
1861	chr11-3670115-3670254	0.124421	0.680426	0
1862	chr17-77147115-77147273	0.222985	0.680444	0
1863	chr8-143052016-143052286	0.0193835	0.680459	0
1864	chr4-53285094-53285183	0.0380316	0.680495	0
1865	chr17-77244846-77245043	0.0880324	0.680528	0
1866	chr12-126172760-126172853	0.0050785	0.680543	0
1867	chr4-1489164-1489240	0.0458223	0.680555	0
1868	chr7-155917991-155918222	0.271628	0.680589	0
1869	chr5-8053131-8053260	0.0201629	0.680594	0
1870	chr5-175270075-175270245	0.0747631	0.680675	0
1871	chr3-14106201-14106284	0.0947456	0.680702	0
1872	chr10-132932396-132932528	0.0821724	0.68076	0
1873	chr17-71734362-71734459	0.103783	0.680762	0
1874	chr18-76578190-76578238	0.015157	0.680782	0
1875	chr1-22927146-22927335	0.130709	0.680859	0
1876	chr2-128430107-128430202	0.231758	0.680862	0
1877	chr3-50511391-50511532	0.129294	0.680921	0
1878	chr4-6057583-6057830	0.010938	0.681027	0
1879	chr6-41161678-41161954	0.0191951	0.681145	0
1880	chr16-65283758-65284005	0.0174349	0.681211	0
1881	chr16-86155464-86155556	0.137196	0.681354	0
1882	chr15-20388895-20389120	0.0812217	0.681382	0
1883	chr8-1409515-1409705	0.0033388	0.681388	0
1884	chr14-106303744-106303889	0.154017	0.681434	0
1885	chr19-8853959-8854232	0.124603	0.681666	0
1886	chr22-49477083-49477289	0.104374	0.681703	0
1887	chr2-1444928-1445047	0.0824854	0.681759	0
1888	chr8-1114115-1114266	0.0215713	0.681925	0
1889	chr2-900673-900712	0.0357657	0.681967	0
1890	chr10-130345728-130345963	0.0752228	0.681987	0
1891	chr8-142717466-142717765	0.0440974	0.681988	0
1892	chr1-13143735-13143830	0.0520482	0.68205	0
1893	chr13-112169179-112169380	0.133569	0.682193	0
1894	chr11-75306181-75306218	0.119985	0.682243	0
1895	chrX-1760326-1760397	0.0236877	0.682253	0
1896	chr19-42654691-42654954	0.130813	0.682336	0
1897	chr1-177361629-177361727	0.0176946	0.682356	0
1898	chr15-100603920-100604089	0.162447	0.682428	0
1899	chr12-132838223-132838376	0.192076	0.682457	0
1900	chr2-2524323-2524532	0.0797033	0.682531	0
1901	chr15-20348358-20348418	0.124925	0.682604	0
1902	chr4-49143505-49143671	0.0645768	0.682713	0
1903	chr14-105018371-105018525	0.158638	0.682738	0
1904	chr4-190421659-190421910	0.104943	0.682748	0
1905	chr11-133519830-133520060	0.0226106	0.682753	0
1906	chr4-190520542-190520693	0.0165467	0.682912	0
1907	chr20-61789230-61789397	0.176242	0.682965	0
1908	chr16-89074495-89074546	0.0139712	0.682984	0
1909	chr1-30700234-30700315	0.190819	0.682988	0
1910	chr7-154946571-154946694	0.0567611	0.682994	0
1911	chr13-112599740-112599863	0.0486525	0.68308	0
1912	chr18-5457726-5457801	0.0949789	0.683085	0
1913	chr15-28213124-28213277	0.0721752	0.683108	0
1914	chr2-1515027-1515289	0.0891657	0.68313	0
1915	chr22-50130917-50131035	0.0636762	0.683465	0
1916	chr7-1595247-1595521	0.0462658	0.683563	0
1917	chr19-4212654-4212813	0.0894721	0.68359	0
1918	chr11-3252588-3252807	0.0590906	0.683632	0
1919	chr22-49202106-49202357	0.137357	0.68374	0
1920	chr3-10458802-10459054	0.161614	0.683784	0
1921	chr20-61178223-61178400	0.172267	0.683795	0
1922	chr15-30813949-30814186	0.110793	0.683821	0
1923	chr20-60224811-60224968	0.0882905	0.683881	0
1924	chr19-6278842-6279078	0.204826	0.683933	0
1925	chr12-34479161-34479295	0.151602	0.684034	0
1926	chr19-54861315-54861535	0.144269	0.684132	0
1927	chr19-57385348-57385430	0.102889	0.684192	0
1928	chr7-157518326-157518582	0.0087898	0.684263	0
1929	chr10-100456499-100456643	0.0271208	0.684328	0
1930	chr20-2144029-2144305	0.166765	0.684432	0
1931	chr2-241847835-241847861	0.0631403	0.684478	0
1932	chr19-29567882-29567967	0.145679	0.684598	0
1933	chr21-11169386-11169610	0.137252	0.684598	0
1934	chr16-7016440-7016579	0.0814196	0.684731	0
1935	chr1-145048143-145048295	0.198672	0.684791	0
1936	chr20-58193192-58193470	0.0262956	0.684827	0
1937	chr7-1307757-1307971	0.164667	0.68501	0
1938	chr19-29606723-29606877	0.103057	0.685029	0
1939	chr18-77387269-77387518	0.167464	0.685056	0
1940	chr2-1224640-1224921	0.0464857	0.685137	0
1941	chr16-33493678-33493804	0.273056	0.685161	0
1942	chr8-144053017-144053113	0.0891455	0.685246	0
1943	chr10-130610369-130610634	0.0791343	0.685266	0
1944	chr21-46023013-46023179	0.164198	0.685374	0
1945	chr4-120916126-120916276	0.131654	0.685415	0
1946	chr21-14981258-14981429	0.103673	0.685592	0
1947	chr20-57876470-57876668	0.135435	0.685817	0
1948	chr7-6803726-6803925	0.226379	0.685858	0
1949	chr13-112680472-112680665	0.0569848	0.685906	0
1950	chr5-97471631-97471672	0.0041448	0.68611	0
1951	chr1-203235785-203235946	0.228575	0.686274	0
1952	chr4-6109609-6109780	0.0213697	0.686484	0
1953	chr22-37914619-37914867	0.0462159	0.686497	0
1954	chr7-154845320-154845417	0.0645253	0.686678	0
1955	chr1-11602913-11603178	0.0871798	0.686696	0
1956	chr8-1516423-1516651	0.0487249	0.6867	0
1957	chr7-122474726-122474867	0.127357	0.68673	0
1958	chr4-80042021-80042117	0.0969839	0.686747	0
1959	chr7-152881018-152881238	0.118182	0.686769	0
1960	chr10-1583040-1583318	0.0718559	0.686799	0
1961	chr2-97499064-97499146	0.208844	0.686833	0
1962	chr7-154447863-154448040	0.0029215	0.68708	0
1963	chr5-176175792-176175993	0.0799512	0.687171	0
1964	chr8-1534558-1534618	0.0190079	0.687407	0
1965	chr11-2933944-2933968	0.0431702	0.687453	0
1966	chr17-80054830-80055098	0.114773	0.687467	0
1967	chr5-107909327-107909503	0.017062	0.687499	0
1968	chr14-106239070-106239236	0.0629206	0.687532	0
1969	chr14-104828302-104828491	0.0796627	0.687595	0
1970	chr19-29969936-29970148	0.277016	0.687637	0
1971	chr2-48787669-48787797	0.11644	0.687665	0
1972	chr8-2342883-2343177	0.106934	0.687673	0
1973	chr20-61021317-61021499	0.176343	0.687684	0
1974	chr16-89081799-89082027	0.117509	0.687695	0
1975	chr1-2746339-2746546	0.0963786	0.687805	0
1976	chr3-52546366-52546487	0.136946	0.688044	0
1977	chr11-131551442-131551577	0.0856121	0.688347	0
1978	chr21-45712097-45712371	0.204401	0.688379	0
1979	chr15-25463282-25463517	0.134956	0.688504	0
1980	chr5-1666317-1666466	0.105664	0.688538	0
1981	chr11-59813640-59813657	0.0553521	0.688604	0
1982	chr20-60997586-60997731	0.209379	0.68864	0
1983	chr21-45604492-45604509	0.225885	0.688799	0
1984	chr17-43248859-43248972	0.0047015	0.688913	0
1985	chr14-106392288-106392558	0.1365	0.689	0
1986	chr16-6751271-6751334	0.155576	0.689015	0
1987	chr1-7729202-7729344	0.0719895	0.689025	0
1988	chr11-38272695-38272784	0.158597	0.689062	0
1989	chr11-2487757-2487833	0.0457973	0.689098	0
1990	chr15-79323771-79323905	0.205017	0.689189	0
1991	chr7-142636799-142636919	0.15645	0.689248	0
1992	chr22-45433871-45433951	0.0259232	0.689295	0
1993	chr22-21018564-21018680	0.182112	0.689499	0
1994	chr2-2740546-2740679	0.0081549	0.689594	0
1995	chr10-130685243-130685282	0.0368801	0.689628	0
1996	chr17-72095674-72095888	0.0874647	0.689631	0
1997	chr19-28663268-28663493	0.0342407	0.689674	0
1998	chr19-8869191-8869466	0.0398943	0.689674	0
[truncated: 8,763 more rows]

## Sheet: Table S4
Supplementary Table 4: DMRs in lung cancer cell lines comparing to WBCs.
#	chr-start-end	Lung cancer cell	Whole blood cell	p-val
1	chr5-169064381-169064593	0.732727	0.0016389	0
2	chr17-76127523-76127752	0.763124	0.0016679	0
3	chr20-62369015-62369294	0.742461	0.0023895	0
4	chr3-38035662-38035831	0.706066	0.0026988	0
5	chr3-50378059-50378312	0.718626	0.0027973	0
6	chr20-55964723-55964971	0.779047	0.0028362	0
7	chr10-11207585-11207774	0.730057	0.0032136	0
8	chr17-61777973-61778242	0.753505	0.0032857	0
9	chr11-726037-726324	0.779075	0.0032953	0
10	chr17-3866999-3867268	0.752814	0.0032974	0
11	chr17-72755638-72755824	0.713853	0.0034316	0
12	chr12-111866777-111866948	0.725618	0.0034433	0
13	chr17-8868718-8868962	0.732061	0.0034852	0
14	chr2-111875274-111875498	0.771848	0.0036839	0
15	chr11-721943-722193	0.756881	0.0038651	0
16	chr20-55964982-55965246	0.762866	0.0039943	0
17	chr12-52401118-52401398	0.795413	0.0040192	0
18	chr15-76632567-76632833	0.783989	0.0041031	0
19	chr20-3052648-3052896	0.75418	0.0041338	0
20	chr9-113834-114070	0.764917	0.0041633	0
21	chr21-45616209-45616325	0.779328	0.0042672	0
22	chr3-38035832-38036000	0.792733	0.0042798	0
23	chr17-56405454-56405630	0.705926	0.0043026	0
24	chr22-39473198-39473451	0.700477	0.0043255	0
25	chr4-111542064-111542327	0.751042	0.0044007	0
26	chr2-145281960-145282105	0.703315	0.0044655	0
27	chr4-8859920-8860122	0.742321	0.00453	0
28	chr12-4919165-4919387	0.75446	0.0046091	0
29	chr18-77165845-77166087	0.715638	0.0046096	0
30	chr22-30662647-30662882	0.743857	0.0046163	0
31	chr16-88767228-88767455	0.759549	0.0047566	0
32	chr14-77234625-77234893	0.709389	0.0050077	0
33	chr9-96720820-96721102	0.762584	0.0051522	0
34	chr19-7927374-7927615	0.703227	0.0052418	0
35	chr19-41641396-41641614	0.768042	0.005585	0
36	chr10-94828279-94828508	0.796465	0.0057034	0
37	chr9-96721564-96721702	0.780829	0.0057635	0
38	chr9-99639591-99639736	0.731774	0.005808	0
39	chr12-103352225-103352413	0.710704	0.0058242	0
40	chr22-37680837-37680874	0.751753	0.0058678	0
41	chr15-96904305-96904552	0.778173	0.005906	0
42	chr18-74836548-74836698	0.798208	0.0059453	0
43	chr3-50378591-50378819	0.78669	0.0060007	0
44	chr14-91790414-91790641	0.747874	0.0060517	0
45	chr1-36786867-36787146	0.760245	0.0061039	0
46	chr16-30195918-30196131	0.754235	0.0062096	0
47	chr3-138679458-138679669	0.704806	0.0062334	0
48	chr15-53098023-53098215	0.761215	0.0062474	0
49	chr2-237416294-237416464	0.713919	0.0063111	0
50	chr17-46620586-46620788	0.740551	0.0064613	0
51	chr3-47050774-47051044	0.714031	0.0066032	0
52	chr12-7060647-7060890	0.725344	0.0066256	0
53	chr5-150051117-150051358	0.759986	0.0067229	0
54	chr4-57522231-57522479	0.788912	0.0069551	0
55	chr8-80804174-80804361	0.747962	0.0071857	0
56	chr19-4304431-4304673	0.713487	0.0071922	0
57	chr20-62270712-62270809	0.794897	0.0072874	0
58	chr5-156698772-156698927	0.758323	0.0073606	0
59	chr3-194117107-194117279	0.736066	0.0074213	0
60	chr16-51184939-51185147	0.730903	0.007532	0
61	chr8-49309377-49309633	0.707747	0.0075685	0
62	chr1-18979924-18979962	0.797546	0.0076391	0
63	chr6-100061280-100061561	0.70411	0.0077005	0
64	chr22-19511187-19511435	0.771806	0.0077168	0
65	chr16-88701266-88701493	0.701187	0.0077339	0
66	chrX-133684953-133685147	0.729868	0.0077597	0
67	chr1-1148229-1148486	0.796106	0.0080666	0
68	chr12-50297689-50297965	0.747348	0.0080998	0
69	chr14-95234627-95234837	0.75178	0.008282	0
70	chr11-132589040-132589161	0.755722	0.0083593	0
71	chr15-40599324-40599440	0.795922	0.0083867	0
72	chr16-28505826-28506015	0.703816	0.0083998	0
73	chr1-87597974-87598163	0.703771	0.0084666	0
74	chr16-4377440-4377673	0.798541	0.008545	0
75	chr17-56410604-56410834	0.776541	0.0085889	0
76	chr17-73584420-73584671	0.75994	0.0086208	0
77	chr1-181031578-181031834	0.701663	0.0086375	0
78	chr7-5572492-5572771	0.791745	0.0086548	0
79	chr9-92023798-92023999	0.738815	0.0087373	0
80	chr12-15475470-15475698	0.704807	0.008789	0
81	chr15-63898234-63898308	0.742073	0.0088206	0
82	chr12-122667763-122668037	0.706051	0.0089413	0
83	chr9-95726923-95727121	0.736343	0.0089713	0
84	chr1-154720741-154720863	0.795399	0.0090014	0
85	chr4-569322-569612	0.776712	0.0090855	0
86	chr21-46334323-46334576	0.752212	0.009101	0
87	chr1-156450568-156450739	0.759652	0.0092377	0
88	chr10-121276104-121276359	0.77524	0.009248	0
89	chr4-2813724-2813941	0.777926	0.0093429	0
90	chr6-43237548-43237769	0.746204	0.0093755	0
91	chr16-56894412-56894615	0.760186	0.0096485	0
92	chr19-4916688-4916914	0.763081	0.0099957	0
93	chr19-18811402-18811572	0.715989	0.009998	0
94	chr9-126101574-126101784	0.77351	0.0100271	0
95	chr3-142839903-142840129	0.744358	0.0100947	0
96	chr4-155254107-155254384	0.755443	0.010137	0
97	chr13-113583982-113584245	0.762103	0.0101539	0
98	chr15-28352545-28352794	0.752893	0.010156	0
99	chr12-7062908-7063061	0.718179	0.010259	0
100	chr22-44578546-44578720	0.740634	0.0103202	0
101	chr9-70918304-70918593	0.771182	0.0103446	0
102	chr18-48680451-48680632	0.743032	0.0104073	0
103	chr7-27213625-27213853	0.768947	0.0105506	0
104	chr10-130084910-130085152	0.784904	0.010569	0
105	chr9-139924934-139925156	0.715144	0.0107196	0
106	chr7-138780282-138780397	0.794481	0.0107565	0
107	chr19-41119312-41119537	0.770803	0.0109471	0
108	chr1-47999106-47999277	0.762616	0.0110099	0
109	chr14-60977451-60977727	0.742921	0.0110939	0
110	chr19-10624989-10625230	0.762883	0.0111031	0
111	chr20-47443905-47444126	0.788221	0.0111261	0
112	chr1-225655595-225655777	0.782263	0.0111731	0
113	chr4-57521992-57522227	0.783545	0.0113164	0
114	chr22-42315523-42315783	0.741598	0.0113379	0
115	chr1-160807375-160807496	0.736837	0.0113469	0
116	chr17-45811310-45811486	0.745005	0.0114055	0
117	chr10-79637526-79637738	0.729728	0.0114631	0
118	chr2-177042662-177042821	0.718055	0.0116768	0
119	chr2-96991042-96991266	0.710238	0.0117249	0
120	chr19-50003690-50003964	0.744685	0.0118618	0
121	chr19-18429192-18429351	0.781129	0.0119706	0
122	chr7-19156558-19156845	0.775622	0.0120159	0
123	chr13-28674199-28674454	0.788134	0.0121124	0
124	chr22-45016044-45016234	0.718451	0.0121384	0
125	chr22-44577735-44578015	0.792779	0.0121631	0
126	chr12-58021295-58021557	0.779977	0.0123194	0
127	chr8-49343007-49343231	0.790023	0.0123581	0
128	chr13-53313426-53313622	0.700865	0.0124647	0
129	chr3-194408994-194409237	0.761936	0.0125444	0
130	chr5-145725450-145725609	0.74942	0.0126261	0
131	chr1-47696622-47696774	0.718646	0.012742	0
132	chr13-26042891-26043123	0.724949	0.0127699	0
133	chr2-119600825-119601048	0.765756	0.0127699	0
134	chr1-6086942-6087014	0.774573	0.0128066	0
135	chr7-19157146-19157420	0.764621	0.0128529	0
136	chr5-76011121-76011341	0.765333	0.0130085	0
137	chr16-86544142-86544392	0.786673	0.0130244	0
138	chr6-26501993-26502195	0.723726	0.0130437	0
139	chr12-79258856-79259017	0.701885	0.0130717	0
140	chr7-37487163-37487418	0.78837	0.0132573	0
141	chr6-10426387-10426616	0.751747	0.0133404	0
142	chr19-54926623-54926827	0.720105	0.013371	0
143	chr2-105459598-105459816	0.765038	0.0134727	0
144	chr8-70981760-70982012	0.726031	0.0134788	0
145	chr4-8894940-8895161	0.717785	0.0135882	0
146	chr11-65601456-65601644	0.703528	0.0137226	0
147	chr22-39638165-39638439	0.715211	0.013728	0
148	chr7-27260251-27260467	0.768928	0.0138025	0
149	chr19-53970374-53970585	0.781723	0.0138071	0
150	chr12-129338048-129338302	0.757839	0.0138797	0
151	chr12-124950851-124951066	0.772551	0.0139726	0
152	chr17-43508087-43508366	0.723529	0.0140172	0
153	chr8-145700497-145700659	0.7508	0.014069	0
154	chr3-122744901-122745100	0.757963	0.0141477	0
155	chrX-114957291-114957559	0.737978	0.0144041	0
156	chr19-13208649-13208911	0.768413	0.0144743	0
157	chr22-39416813-39417094	0.735842	0.0146789	0
158	chr2-111875506-111875727	0.79133	0.0146921	0
159	chr15-65187114-65187264	0.772498	0.0147256	0
160	chr2-160760652-160760923	0.773324	0.014788	0
161	chr3-159944453-159944712	0.797703	0.01483	0
162	chr3-124860523-124860774	0.750537	0.0148388	0
163	chr14-100545421-100545540	0.719346	0.0148605	0
164	chr16-4256835-4257060	0.760796	0.0149014	0
165	chr7-19156851-19157130	0.784324	0.0150939	0
166	chr4-164265024-164265248	0.798187	0.015118	0
167	chr17-61776058-61776286	0.779145	0.0155722	0
168	chr5-176560083-176560355	0.757304	0.0156474	0
169	chr1-145990813-145990992	0.768324	0.0156714	0
170	chr2-97203584-97203787	0.7678	0.0156917	0
171	chr1-12233916-12234093	0.767866	0.0157247	0
172	chr1-110612670-110612899	0.709001	0.0157958	0
173	chr20-61637923-61638206	0.724282	0.0158079	0
174	chr2-74259681-74259845	0.742193	0.016204	0
175	chr4-89378797-89379038	0.730405	0.0163259	0
176	chr3-8809935-8810171	0.753401	0.0166855	0
177	chr11-14995293-14995474	0.746396	0.0167104	0
178	chr17-76117452-76117633	0.750633	0.0167362	0
179	chr1-110626529-110626696	0.792985	0.0168818	0
180	chr16-28995882-28996054	0.774363	0.0171184	0
181	chr8-144105625-144105843	0.782219	0.0173074	0
182	chr5-42951341-42951590	0.728346	0.0174151	0
183	chr7-157483518-157483755	0.791834	0.0174726	0
184	chr17-79420806-79420920	0.754547	0.0175141	0
185	chr15-75080389-75080538	0.774305	0.0175392	0
186	chr12-45444203-45444450	0.704318	0.0178367	0
187	chr9-129387324-129387514	0.729243	0.0178448	0
188	chr6-35108802-35109074	0.756036	0.0178852	0
189	chr5-320753-320979	0.731065	0.018072	0
190	chr8-70984267-70984444	0.773881	0.018072	0
191	chr6-108440719-108440913	0.767039	0.0181393	0
192	chr12-54475447-54475704	0.750433	0.0181836	0
193	chr17-35292226-35292452	0.77021	0.0182009	0
194	chr4-44450235-44450467	0.73333	0.0183212	0
195	chr19-8567491-8567707	0.711228	0.018328	0
196	chr10-71332381-71332661	0.703244	0.0184151	0
197	chr22-25816966-25817213	0.770396	0.0184384	0
198	chr12-49942862-49943143	0.762105	0.018552	0
199	chr12-4918465-4918687	0.744237	0.0187039	0
200	chr15-84748479-84748733	0.706876	0.0187474	0
201	chr18-76739501-76739770	0.732025	0.0189826	0
202	chr6-393482-393757	0.745192	0.0192498	0
203	chr18-60805545-60805666	0.719934	0.0192607	0
204	chr19-33751484-33751721	0.709908	0.0193573	0
205	chr19-37095959-37096168	0.776787	0.0195971	0
206	chr9-100616449-100616725	0.748446	0.0197268	0
207	chr15-89921906-89922126	0.755431	0.0197834	0
208	chr4-147559902-147560095	0.719751	0.0199173	0
209	chr2-223161851-223162004	0.789457	0.0199446	0
210	chr6-44144632-44144826	0.774024	0.0200335	0
211	chr14-29235677-29235882	0.760202	0.0203277	0
212	chr22-38214548-38214770	0.744756	0.0206602	0
213	chr1-66998900-66999088	0.743651	0.020722	0
214	chr5-76249242-76249481	0.712505	0.0207533	0
215	chr19-46001958-46002226	0.735481	0.0208058	0
216	chr19-30017511-30017781	0.720552	0.0208193	0
217	chr7-24323849-24324048	0.754687	0.020974	0
218	chr9-126101804-126102006	0.76516	0.0211795	0
219	chr10-81046071-81046209	0.780706	0.021286	0
220	chr6-170404487-170404630	0.779199	0.0213829	0
221	chr9-126780065-126780345	0.771627	0.0215722	0
222	chr2-97504976-97505257	0.725159	0.0215724	0
223	chr13-28498575-28498745	0.744565	0.0216157	0
224	chr4-42153276-42153533	0.733419	0.0216416	0
225	chr8-10590168-10590387	0.712588	0.02184	0
226	chr3-12045921-12046139	0.717103	0.0220402	0
227	chr5-75380569-75380796	0.783124	0.0221602	0
228	chr2-220299712-220299957	0.714289	0.0221704	0
229	chr2-45169526-45169730	0.759203	0.0221842	0
230	chr20-47435039-47435130	0.716896	0.0222202	0
231	chr2-132182842-132183109	0.71466	0.0223319	0
232	chr8-21917569-21917819	0.768553	0.0225844	0
233	chr22-50232552-50232706	0.777868	0.0227622	0
234	chr6-22063458-22063584	0.709128	0.0227838	0
235	chr10-94828029-94828266	0.726452	0.0227838	0
236	chr2-177039851-177040057	0.7612	0.0228946	0
237	chr9-126774663-126774888	0.776249	0.0229327	0
238	chr16-29675913-29676119	0.743772	0.0232268	0
239	chr13-113765052-113765343	0.739656	0.0235709	0
240	chr19-30016699-30016965	0.752942	0.0235824	0
241	chr9-95946889-95947134	0.732108	0.0236054	0
242	chr8-145103708-145103955	0.768314	0.0236164	0
243	chr18-73167654-73167894	0.706102	0.0237135	0
244	chr6-41341647-41341884	0.740151	0.0237862	0
245	chr8-145105284-145105570	0.768826	0.0240977	0
246	chr3-128274052-128274254	0.705852	0.0244344	0
247	chr4-74702575-74702757	0.709045	0.0245174	0
248	chr22-41808899-41809173	0.749874	0.0245496	0
249	chr11-123066300-123066544	0.745895	0.0245863	0
250	chr4-37246444-37246663	0.730957	0.0246652	0
251	chr12-72667072-72667327	0.758911	0.0248205	0
252	chr10-124897078-124897339	0.744484	0.0248941	0
253	chr14-42077347-42077539	0.739539	0.0249343	0
254	chr6-1378506-1378695	0.758833	0.0249494	0
255	chr14-74707129-74707389	0.715279	0.025027	0
256	chr1-44873377-44873653	0.766593	0.0254544	0
257	chr17-74534293-74534565	0.735866	0.0255031	0
258	chr1-230427508-230427726	0.781157	0.0255335	0
259	chr1-1475790-1476085	0.782792	0.0255885	0
260	chr2-73147812-73148014	0.77019	0.0256591	0
261	chr7-421860-422016	0.712813	0.0257982	0
262	chr5-77805831-77806012	0.764187	0.0258403	0
263	chr1-228652097-228652338	0.700244	0.0259724	0
264	chr17-35291991-35292201	0.761743	0.0262155	0
265	chr13-96205281-96205536	0.737131	0.0265217	0
266	chr2-73518596-73518850	0.758256	0.0266482	0
267	chr17-79677721-79677922	0.743088	0.0266888	0
268	chr16-67189110-67189377	0.721351	0.0268209	0
269	chr2-73430289-73430552	0.778873	0.0268882	0
270	chr11-47176742-47176949	0.751999	0.0270256	0
271	chr7-4848880-4849103	0.791681	0.0272937	0
272	chr20-44452830-44453041	0.728604	0.0274554	0
273	chr2-175200908-175201194	0.79767	0.0276215	0
274	chr2-113932815-113932855	0.755289	0.0276244	0
275	chr8-67874666-67874911	0.751195	0.0276477	0
276	chr2-238342807-238342864	0.745728	0.027822	0
277	chr22-35871548-35871827	0.727854	0.0279784	0
278	chrX-39865613-39865865	0.747209	0.0281689	0
279	chr2-207139408-207139614	0.768681	0.028564	0
280	chr17-4389731-4389915	0.762583	0.0286116	0
281	chr6-6003621-6003820	0.733449	0.0286354	0
282	chr7-24324570-24324808	0.74211	0.0287194	0
283	chr2-74741933-74742144	0.761425	0.0290391	0
284	chr9-136294606-136294787	0.771838	0.0290567	0
285	chr9-971999-972287	0.724525	0.0290683	0
286	chr7-26192599-26192867	0.778881	0.0291312	0
287	chr16-31488720-31489013	0.75107	0.0291506	0
288	chr10-102977754-102977935	0.703226	0.02922	0
289	chr7-27278946-27279202	0.740565	0.0295652	0
290	chr8-145321148-145321387	0.7911	0.0296901	0
291	chr5-80689959-80690228	0.747145	0.0298529	0
292	chr1-46913803-46914024	0.719515	0.0299763	0
293	chr1-147532721-147532921	0.722526	0.0300222	0
294	chr1-44873115-44873361	0.743177	0.0301848	0
295	chr20-21493071-21493348	0.705838	0.030259	0
296	chr1-110613204-110613466	0.771679	0.03039	0
297	chr7-143579929-143580147	0.729496	0.0304189	0
298	chr4-174450351-174450611	0.701326	0.0305372	0
299	chr1-203044677-203044931	0.78625	0.0307141	0
300	chr19-31842531-31842761	0.707394	0.0307312	0
301	chr10-103589905-103590155	0.720115	0.0309253	0
302	chr2-97192828-97193051	0.702646	0.0309884	0
303	chr1-1109146-1109386	0.749347	0.0310524	0
304	chr9-1042605-1042770	0.751595	0.0311409	0
305	chr17-43047406-43047672	0.705684	0.0313775	0
306	chr9-136038741-136039014	0.725595	0.0313775	0
307	chr9-130541077-130541238	0.73714	0.0313775	0
308	chr1-204265908-204266038	0.744475	0.0313775	0
309	chr9-136654524-136654652	0.770052	0.0313775	0
310	chr15-76634050-76634209	0.773666	0.0313775	0
311	chr11-126581854-126582018	0.76872	0.0314	0
312	chr9-19934353-19934583	0.790557	0.0314053	0
313	chr20-56803283-56803502	0.786743	0.0315027	0
314	chr8-25908407-25908537	0.748578	0.0316794	0
315	chr8-23564174-23564375	0.706628	0.0317731	0
316	chr19-44203665-44203871	0.795421	0.0318084	0
317	chr10-57387604-57387783	0.721759	0.0318274	0
318	chr12-54144784-54145045	0.720965	0.0319636	0
319	chrX-39868102-39868348	0.793563	0.0320663	0
320	chr10-26506743-26506949	0.728798	0.0321616	0
321	chr6-41339429-41339664	0.717675	0.0322247	0
322	chr12-108169157-108169350	0.767533	0.0324789	0
323	chr22-25678463-25678708	0.726561	0.0325969	0
324	chr12-85674080-85674296	0.743936	0.0328029	0
325	chr14-52734953-52735156	0.764358	0.0329432	0
326	chr10-124896551-124896798	0.747482	0.0329478	0
327	chr3-121903063-121903271	0.716563	0.0329891	0
328	chr10-44879755-44880030	0.716065	0.0329952	0
329	chr19-30713602-30713850	0.729915	0.033004	0
330	chr7-35297742-35297975	0.769079	0.0331246	0
331	chr3-51990538-51990799	0.707793	0.0332251	0
332	chr3-8809700-8809927	0.7538	0.0333561	0
333	chr18-74961936-74962221	0.750128	0.0333792	0
334	chr2-74743434-74743652	0.74692	0.033446	0
335	chr16-31580576-31580803	0.757221	0.033477	0
336	chr4-8870440-8870629	0.715128	0.0334866	0
337	chr3-142840135-142840408	0.732367	0.0334866	0
338	chr22-37705603-37705754	0.753396	0.0334866	0
339	chr20-25023742-25023813	0.760813	0.0336961	0
340	chr5-180100918-180101101	0.778342	0.0338356	0
341	chr6-38682835-38683045	0.70262	0.0338808	0
342	chr12-62584946-62585127	0.761218	0.0340882	0
343	chr19-30171590-30171824	0.782055	0.0342108	0
344	chr17-15847739-15847978	0.743265	0.0343408	0
345	chr3-195488430-195488675	0.734984	0.0345049	0
346	chr9-139553836-139554072	0.777778	0.0346251	0
347	chr4-183063849-183064078	0.734947	0.0346961	0
348	chr3-13115071-13115326	0.76166	0.0347358	0
349	chr4-41869175-41869458	0.716571	0.0347851	0
350	chr11-64981472-64981693	0.769208	0.0348153	0
351	chr13-79176513-79176770	0.767235	0.0348818	0
352	chr17-73839358-73839571	0.785645	0.0350136	0
353	chr22-37680976-37681050	0.786188	0.035067	0
354	chr5-528565-528823	0.732694	0.0350703	0
355	chr12-50350264-50350383	0.753595	0.0354742	0
356	chr11-125036311-125036585	0.751395	0.0355703	0
357	chr13-113764468-113764754	0.742757	0.0358342	0
358	chr6-71664492-71664754	0.710606	0.036007	0
359	chrX-152075669-152075859	0.747284	0.036007	0
360	chr20-48622342-48622409	0.787319	0.036007	0
361	chr9-79635175-79635445	0.761813	0.0360617	0
362	chr19-45656677-45656948	0.783984	0.0360627	0
363	chr14-24780452-24780683	0.795444	0.0360867	0
364	chr6-392925-393200	0.733473	0.0361147	0
365	chr4-569613-569904	0.710398	0.0362928	0
366	chr12-54354839-54355097	0.791923	0.0363401	0
367	chr19-17983609-17983852	0.744201	0.0363507	0
368	chrX-119134118-119134356	0.763671	0.0366709	0
369	chr16-56668946-56669206	0.738167	0.0367369	0
370	chr4-996349-996641	0.727449	0.03679	0
371	chr10-75407372-75407653	0.707812	0.0368569	0
372	chr5-78365256-78365437	0.746976	0.0369551	0
373	chr7-157486137-157486427	0.765145	0.0369589	0
374	chr6-152957258-152957435	0.736432	0.0370442	0
375	chr1-47910450-47910644	0.795072	0.0371322	0
376	chr22-39147506-39147595	0.706672	0.0372165	0
377	chr17-59528914-59529052	0.793816	0.0372316	0
378	chr2-111003001-111003206	0.7251	0.0373205	0
379	chr4-2800231-2800464	0.753887	0.0375833	0
380	chr10-118894158-118894395	0.744241	0.0377134	0
381	chr7-156810642-156810892	0.7185	0.0377674	0
382	chr5-1876420-1876660	0.758458	0.0380699	0
383	chr10-102495208-102495417	0.741636	0.0381257	0
384	chr5-177210045-177210258	0.759595	0.0381632	0
385	chr13-28552129-28552365	0.753716	0.0382703	0
386	chr19-1132811-1133084	0.740831	0.0383069	0
387	chr4-24801971-24802203	0.738264	0.0383778	0
388	chr1-45008810-45008915	0.781873	0.0384722	0
389	chr15-28352817-28353080	0.765841	0.0385231	0
390	chr9-130539112-130539181	0.756114	0.0386872	0
391	chr2-110705053-110705303	0.724715	0.038726	0
392	chr2-172951535-172951797	0.729028	0.0388101	0
393	chr9-140345794-140345996	0.763271	0.0388305	0
394	chr6-31549429-31549631	0.702981	0.0388526	0
395	chr4-1195232-1195531	0.742387	0.0388661	0
396	chr21-47717228-47717437	0.743316	0.0389832	0
397	chr10-28034583-28034802	0.71335	0.0390489	0
398	chr9-126779492-126779776	0.783647	0.0392294	0
399	chr2-175191369-175191593	0.740106	0.0393023	0
400	chr11-119211956-119212061	0.720515	0.0393421	0
401	chr2-175201824-175202097	0.746834	0.0393949	0
402	chr17-73584679-73584947	0.792878	0.0394132	0
403	chr8-144105866-144106118	0.721123	0.039534	0
404	chr10-118893654-118893901	0.724998	0.0396457	0
405	chr19-3687985-3688230	0.777944	0.0396794	0
406	chr21-44994585-44994759	0.777939	0.0397552	0
407	chr1-1181995-1182257	0.726637	0.0397634	0
408	chr1-13839761-13840023	0.731704	0.0398638	0
409	chr4-1397465-1397719	0.77549	0.0399016	0
410	chr22-28205405-28205452	0.732578	0.0401403	0
411	chr5-77147694-77147912	0.745962	0.0402234	0
412	chr11-47411370-47411574	0.740924	0.0403726	0
413	chr1-110693205-110693477	0.746442	0.0404777	0
414	chr2-176932012-176932197	0.758249	0.0405045	0
415	chr4-141419008-141419249	0.713967	0.0405116	0
416	chr11-69518306-69518562	0.735641	0.0406032	0
417	chr22-39416517-39416765	0.760286	0.0406362	0
418	chr11-31839254-31839464	0.732098	0.0407153	0
419	chr16-31580807-31581023	0.726994	0.0407624	0
420	chr2-118593896-118594143	0.77467	0.0407652	0
421	chr9-140345296-140345499	0.760742	0.0408564	0
422	chr1-150947680-150947950	0.769678	0.0409117	0
423	chr9-126779797-126780046	0.732804	0.0409507	0
424	chr19-3687739-3687982	0.7151	0.0409736	0
425	chr11-1910396-1910636	0.713556	0.0410503	0
426	chr19-17982892-17983098	0.700004	0.041059	0
427	chr7-1859172-1859337	0.753613	0.0411257	0
428	chr9-14345955-14346215	0.797728	0.0411718	0
429	chr1-975156-975422	0.763008	0.0411811	0
430	chr6-100066934-100067169	0.719579	0.041366	0
431	chr10-129535891-129536116	0.786147	0.0414276	0
432	chr5-77140683-77140873	0.791431	0.0415246	0
433	chr2-45227960-45228230	0.768238	0.0417875	0
434	chr2-25438793-25439034	0.75635	0.041997	0
435	chr14-103740195-103740389	0.735054	0.0421642	0
436	chr17-6946228-6946429	0.777147	0.0421672	0
437	chr4-110223311-110223501	0.749427	0.0422175	0
438	chr17-35295052-35295230	0.792331	0.0425396	0
439	chr17-6945915-6946177	0.757822	0.042616	0
440	chr6-108487807-108488043	0.770227	0.0426522	0
441	chr5-1295377-1295659	0.78342	0.0426944	0
442	chr10-94834724-94835010	0.76992	0.0427456	0
443	chr9-130616787-130617058	0.719033	0.0427753	0
444	chr19-13617021-13617220	0.749514	0.0427831	0
445	chr2-40679380-40679626	0.716951	0.0427897	0
446	chr10-130085153-130085395	0.703697	0.0428436	0
447	chr17-77722010-77722263	0.716226	0.0429186	0
448	chr15-68121552-68121705	0.786363	0.04299	0
449	chr22-19016968-19017216	0.738373	0.0430903	0
450	chr17-59529083-59529289	0.749561	0.0431344	0
451	chr13-84453400-84453605	0.758631	0.0432633	0
452	chr13-102568885-102569095	0.747114	0.0433713	0
453	chr5-115151626-115151918	0.795394	0.0434832	0
454	chr9-140346053-140346291	0.72716	0.0436892	0
455	chr7-1276168-1276418	0.707135	0.0437234	0
456	chr15-83776684-83776942	0.70898	0.0437903	0
457	chr22-23523841-23524120	0.731921	0.0441042	0
458	chr16-88546223-88546352	0.713932	0.0444336	0
459	chr17-74865331-74865588	0.790063	0.0446561	0
460	chr14-61120578-61120662	0.735997	0.0447574	0
461	chr17-11143712-11143971	0.708315	0.0449202	0
462	chr4-2059835-2060113	0.736271	0.0449692	0
463	chr17-45780644-45780876	0.794703	0.045137	0
464	chr1-206755065-206755257	0.753622	0.0451997	0
465	chr5-3606654-3606893	0.734608	0.0452357	0
466	chr1-4714354-4714634	0.718373	0.0454945	0
467	chr3-138658647-138658917	0.779114	0.0460722	0
468	chr20-21492783-21493062	0.764767	0.046289	0
469	chr9-95947146-95947406	0.785849	0.0464223	0
470	chr13-112711988-112712211	0.758684	0.0465682	0
471	chr17-79448176-79448388	0.77786	0.0467682	0
472	chr11-124790816-124791099	0.722948	0.046876	0
473	chr10-131767561-131767786	0.711026	0.0470694	0
474	chr10-22725452-22725746	0.703486	0.0470964	0
475	chr7-24323659-24323845	0.728887	0.0471251	0
476	chr12-50349329-50349564	0.722334	0.0471569	0
477	chr19-36912370-36912636	0.742097	0.0471834	0
478	chr1-12227794-12228002	0.713552	0.0474151	0
479	chr17-74865598-74865860	0.748941	0.0475887	0
480	chr21-40984892-40985143	0.786344	0.0478104	0
481	chr6-5999484-5999662	0.708824	0.0481082	0
482	chr5-180101127-180101319	0.768651	0.0481133	0
483	chr6-108489846-108490068	0.734482	0.0481798	0
484	chr7-27195642-27195876	0.791593	0.0483147	0
485	chr5-32712290-32712546	0.778058	0.0483583	0
486	chr4-147560116-147560356	0.756087	0.0486092	0
487	chr9-139860731-139860864	0.775203	0.0486751	0
488	chr14-78432683-78432910	0.775504	0.0487674	0
489	chr12-54474873-54475126	0.733955	0.0488396	0
490	chr9-113106-113346	0.721945	0.0488811	0
491	chr20-44486461-44486609	0.721961	0.0489769	0
492	chr11-1358168-1358409	0.742662	0.0490676	0
493	chr19-18715974-18716250	0.715993	0.0490721	0
494	chr19-11159583-11159783	0.780019	0.0494393	0
495	chr10-129535669-129535890	0.7811	0.0497205	0
496	chr10-35069983-35070200	0.769386	0.0497486	0
497	chr4-8893346-8893451	0.796488	0.0497844	0
498	chr2-89065023-89065313	0.789462	0.049952	0
499	chr9-34623453-34623687	0.715367	0.0499807	0
500	chr6-117086375-117086657	0.753463	0.0501097	0
501	chr1-63789697-63789974	0.788113	0.0502314	0
502	chr4-56659944-56660143	0.767181	0.0502636	0
503	chr1-8301727-8302002	0.709447	0.0503037	0
504	chr10-23481833-23482076	0.731844	0.0503819	0
505	chr14-102026609-102026882	0.767911	0.0503927	0
506	chr20-61809483-61809761	0.717853	0.050537	0
507	chr11-1750328-1750528	0.736379	0.0505621	0
508	chr18-909154-909339	0.700941	0.050613	0
509	chrX-39865105-39865332	0.797114	0.0508222	0
510	chr1-180202650-180202913	0.769203	0.0508271	0
511	chr14-105528117-105528266	0.769612	0.0508497	0
512	chr9-19789024-19789287	0.72968	0.0510828	0
513	chr6-19692110-19692305	0.731866	0.0511218	0
514	chr3-13590653-13590880	0.782794	0.0511331	0
515	chr19-22805735-22805978	0.720867	0.0511646	0
516	chr10-102977521-102977697	0.766975	0.051437	0
517	chr22-24823950-24824109	0.717208	0.051616	0
518	chr18-70534508-70534770	0.77124	0.0516419	0
519	chr13-100620821-100621000	0.782587	0.0518491	0
520	chr19-13206394-13206661	0.796653	0.0519138	0
521	chr12-49735721-49736004	0.724709	0.0520158	0
522	chr18-31739272-31739509	0.709748	0.0520471	0
523	chr10-11206099-11206221	0.749696	0.05213	0
524	chr14-24045478-24045756	0.714811	0.05221	0
525	chr2-105473129-105473397	0.734699	0.0522464	0
526	chr1-167607039-167607233	0.711126	0.0523906	0
527	chr2-208989260-208989469	0.728244	0.0524339	0
528	chr1-54204012-54204253	0.751482	0.0524664	0
529	chr19-55593037-55593285	0.79978	0.0524684	0
530	chr2-128399749-128399903	0.713343	0.0524966	0
531	chr4-111537029-111537231	0.774557	0.0525841	0
532	chr2-105460263-105460468	0.787486	0.0527352	0
533	chr16-86541994-86542275	0.723979	0.0527588	0
534	chr14-103396365-103396653	0.796933	0.0527976	0
535	chr2-5832946-5833187	0.744205	0.0528232	0
536	chr11-2323851-2324015	0.73003	0.0528776	0
537	chr1-111216974-111217240	0.715314	0.0529172	0
538	chr22-45692567-45692601	0.776119	0.0529572	0
539	chr5-155108027-155108302	0.786514	0.05302	0
540	chr20-37356262-37356467	0.779835	0.0532619	0
541	chr15-66546702-66546872	0.746564	0.0535041	0
542	chr14-31344536-31344778	0.710344	0.053616	0
543	chr11-69832411-69832669	0.773693	0.0538182	0
544	chr4-94750734-94750997	0.787432	0.0538299	0
545	chr17-12877478-12877732	0.759123	0.0538876	0
546	chr10-8093826-8094046	0.772456	0.05393	0
547	chr2-73518860-73519108	0.726282	0.0539429	0
548	chr19-42574012-42574289	0.700094	0.0541919	0
549	chr7-138403219-138403479	0.721219	0.0542173	0
550	chr5-115298292-115298566	0.723959	0.0543071	0
551	chr13-100621905-100622178	0.793084	0.0544036	0
552	chr11-9025859-9026115	0.749873	0.054459	0
553	chr19-38885190-38885430	0.745279	0.0544825	0
554	chr18-30349756-30349978	0.790727	0.0545258	0
555	chr16-77468602-77468833	0.726967	0.0546687	0
556	chr1-149194467-149194612	0.706743	0.0547444	0
557	chr19-2251530-2251820	0.797348	0.0547815	0
558	chr13-114876095-114876281	0.777511	0.0554438	0
559	chr9-69200542-69200785	0.751129	0.0554762	0
560	chrX-91036995-91037254	0.758905	0.0554828	0
561	chr15-37170343-37170497	0.795504	0.0555005	0
562	chr15-79123335-79123505	0.781806	0.0557465	0
563	chr22-27879810-27879940	0.773232	0.0558873	0
564	chr3-48598342-48598535	0.708821	0.0559816	0
565	chr1-154474920-154475174	0.774643	0.0560613	0
566	chr10-134599559-134599823	0.790751	0.0560866	0
567	chr20-21687444-21687689	0.771994	0.0561766	0
568	chr10-102475348-102475579	0.769616	0.0562613	0
569	chr5-172660103-172660374	0.712288	0.056282	0
570	chr14-102026073-102026315	0.779821	0.0565941	0
571	chr4-174450089-174450350	0.708165	0.0567842	0
572	chr1-11540146-11540365	0.753166	0.0567897	0
573	chr17-36719553-36719780	0.754502	0.0568633	0
574	chr9-1051423-1051712	0.777725	0.0568903	0
575	chr8-41753837-41754061	0.708405	0.0571239	0
576	chr7-28996977-28997220	0.752887	0.0571849	0
577	chr12-49689135-49689404	0.765	0.0572111	0
578	chr2-45227646-45227933	0.70849	0.0574044	0
579	chr19-38885431-38885671	0.786332	0.0574406	0
580	chr5-180486463-180486737	0.767799	0.0576304	0
581	chr17-55952168-55952404	0.789725	0.0576849	0
582	chr17-78961024-78961195	0.716005	0.057732	0
583	chr2-105470551-105470827	0.753693	0.0578093	0
584	chr4-1166455-1166612	0.730607	0.0579663	0
585	chr2-237074923-237075078	0.727833	0.0580038	0
586	chr1-223936772-223937043	0.763561	0.0580752	0
587	chr1-57888160-57888344	0.789476	0.0582266	0
588	chr17-44896820-44897083	0.752507	0.0582996	0
589	chr2-10471795-10472064	0.735055	0.0583202	0
590	chr9-16154672-16154826	0.774887	0.0584376	0
591	chr14-78108171-78108338	0.752425	0.058696	0
592	chr5-45695922-45696138	0.731709	0.0588741	0
593	chr1-180204659-180204842	0.798556	0.0589802	0
594	chr6-29795862-29796125	0.722234	0.0590727	0
595	chr18-76739226-76739498	0.765649	0.0592087	0
596	chr11-112834273-112834489	0.795934	0.059266	0
597	chr8-54789807-54790023	0.787327	0.059299	0
598	chr15-23158195-23158425	0.732614	0.0597071	0
599	chr20-644758-644987	0.711011	0.0599331	0
600	chr2-111181402-111181607	0.723197	0.0599924	0
601	chr6-41342275-41342515	0.753415	0.0601075	0
602	chr1-4714050-4714332	0.759595	0.0601377	0
603	chr15-45404002-45404286	0.709967	0.0604449	0
604	chr10-49664565-49664852	0.777006	0.0604801	0
605	chr21-47009955-47010194	0.707416	0.0604986	0
606	chr10-28034120-28034328	0.704391	0.0605619	0
607	chr15-29034285-29034504	0.729434	0.06058	0
608	chr1-119530426-119530712	0.781605	0.060795	0
609	chr12-72666556-72666810	0.79644	0.060976	0
610	chr7-157477381-157477644	0.716565	0.0611289	0
611	chr2-241855280-241855532	0.795405	0.06116	0
612	chr7-100817841-100818038	0.753256	0.0612292	0
613	chr4-172734566-172734831	0.764646	0.061308	0
614	chr9-135466028-135466284	0.74778	0.0613355	0
615	chr17-59473689-59473960	0.782508	0.0613472	0
616	chr11-66085046-66085250	0.769561	0.0614636	0
617	chr14-101923537-101923789	0.796807	0.0615832	0
618	chr16-89323876-89324105	0.719202	0.0616296	0
619	chr10-131757863-131758113	0.796448	0.0616907	0
620	chr22-19017469-19017716	0.71976	0.0617248	0
621	chr6-36737453-36737682	0.776911	0.0617538	0
622	chr11-82443437-82443699	0.750644	0.0619213	0
623	chr17-79503891-79504131	0.765508	0.062009	0
624	chr5-178003778-178004013	0.792947	0.0620674	0
625	chr1-223302700-223302862	0.71392	0.0621178	0
626	chr7-4848667-4848871	0.779811	0.0621497	0
627	chr17-3875754-3875917	0.710585	0.0621801	0
628	chr2-132088607-132088759	0.717707	0.0621841	0
629	chr4-41750341-41750491	0.766843	0.0622078	0
630	chr2-237068273-237068532	0.705541	0.0622812	0
631	chr8-11537923-11538147	0.702643	0.062412	0
632	chr8-41733362-41733656	0.753315	0.0628364	0
633	chr2-10472126-10472368	0.706701	0.0628671	0
634	chr9-129388444-129388696	0.712393	0.0630156	0
635	chr2-176969785-176969894	0.754758	0.0630652	0
636	chr21-34399482-34399714	0.760172	0.0631911	0
637	chr6-32119534-32119766	0.778576	0.0633009	0
638	chr8-9755906-9756118	0.747596	0.0633379	0
639	chr10-131757606-131757855	0.765223	0.0636241	0
640	chr9-99481927-99482195	0.793894	0.0636862	0
641	chr3-179754762-179754990	0.768343	0.0636922	0
642	chr3-12046408-12046627	0.777411	0.0636957	0
643	chr9-90748553-90748670	0.725639	0.0637578	0
644	chr10-102495442-102495670	0.791381	0.0638728	0
645	chr8-65281746-65281945	0.749355	0.0639626	0
646	chr12-108169383-108169591	0.736853	0.0641555	0
647	chr1-119535741-119535892	0.772627	0.0641846	0
648	chr19-39228133-39228338	0.757245	0.0642956	0
649	chr19-17983103-17983339	0.74658	0.0645859	0
650	chr5-180100717-180100913	0.788861	0.0648212	0
651	chr5-1156100-1156379	0.73821	0.0648234	0
652	chr5-180527478-180527663	0.779171	0.0648361	0
653	chr20-24451466-24451603	0.766992	0.0648901	0
654	chr14-104690773-104690941	0.710008	0.0649075	0
655	chr20-5296926-5297211	0.720909	0.0649093	0
656	chr19-8106551-8106696	0.740844	0.0650799	0
657	chr17-48206084-48206276	0.724745	0.0651364	0
658	chr4-85413975-85414173	0.783664	0.0652231	0
659	chr7-155247275-155247564	0.750282	0.0654128	0
660	chr12-655742-655940	0.710194	0.0654642	0
661	chr12-115102822-115102976	0.797301	0.0656886	0
662	chr20-37356947-37357152	0.709025	0.0658401	0
663	chr7-27232005-27232246	0.704091	0.0659319	0
664	chr19-18402129-18402415	0.733693	0.0661219	0
665	chr7-27285972-27286197	0.720974	0.0661244	0
666	chr20-37353111-37353383	0.711132	0.066142	0
667	chr17-11144777-11145033	0.716486	0.0662622	0
668	chr1-2705849-2706119	0.793307	0.0664921	0
669	chr6-108497628-108497812	0.714097	0.0665208	0
670	chr10-101294719-101294877	0.712523	0.0665626	0
671	chr19-12306107-12306303	0.739725	0.0665662	0
672	chr3-172166107-172166373	0.743856	0.0667168	0
673	chr8-144358576-144358851	0.79207	0.0669112	0
674	chr5-45696150-45696362	0.760163	0.0669902	0
675	chr22-46658649-46658902	0.735196	0.0670113	0
676	chr14-57278717-57278929	0.71507	0.0670602	0
677	chr2-45181681-45181904	0.71485	0.0671817	0
678	chr2-26624605-26624834	0.760493	0.0673341	0
679	chr12-63544581-63544789	0.788225	0.0674817	0
680	chr2-233350690-233350967	0.77262	0.0675761	0
681	chr11-89785400-89785658	0.769566	0.0676509	0
682	chr9-79635449-79635710	0.796222	0.0676678	0
683	chr1-39975128-39975378	0.791123	0.0678147	0
684	chr6-166267373-166267635	0.780067	0.0679406	0
685	chr1-165322017-165322263	0.730161	0.06834	0
686	chr22-19017222-19017466	0.74465	0.0683435	0
687	chr7-155302242-155302488	0.751579	0.068377	0
688	chr14-99729664-99729782	0.716653	0.0685044	0
689	chr17-55123078-55123357	0.709994	0.0685463	0
690	chr1-113265574-113265787	0.756711	0.0687672	0
691	chr16-2287005-2287266	0.787009	0.068929	0
692	chr2-105472217-105472499	0.785249	0.0689477	0
693	chr12-54360147-54360394	0.748462	0.0691721	0
694	chr17-5000371-5000623	0.77871	0.0693578	0
695	chr10-131771169-131771445	0.798921	0.069609	0
696	chr4-1397210-1397464	0.788709	0.069626	0
697	chr14-51561056-51561337	0.729514	0.0696317	0
698	chr19-30017242-30017507	0.773157	0.0696696	0
699	chr10-7454186-7454338	0.786924	0.0697151	0
700	chr7-49813508-49813767	0.795906	0.0698934	0
701	chr4-5892277-5892501	0.779446	0.0699323	0
702	chr2-233352659-233352912	0.740757	0.0699866	0
703	chr6-137814321-137814548	0.709842	0.0702621	0
704	chr13-100637318-100637511	0.792266	0.0703928	0
705	chr5-167956617-167956860	0.743469	0.0704766	0
706	chr7-155242380-155242528	0.736233	0.0706961	0
707	chr18-56935937-56936203	0.713969	0.0707055	0
708	chr1-57887964-57888149	0.723098	0.0707981	0
709	chr7-94023619-94023825	0.729965	0.0718201	0
710	chr5-1876691-1876897	0.786185	0.071991	0
711	chr3-137479946-137480102	0.719179	0.072132	0
712	chr9-113349-113588	0.792651	0.0722239	0
713	chr7-143579639-143579880	0.794102	0.0722819	0
714	chr9-140772742-140773013	0.760381	0.0724668	0
715	chr5-92932639-92932804	0.700231	0.072502	0
716	chr20-3052398-3052641	0.773769	0.0728304	0
717	chr6-6003010-6003196	0.731018	0.0730476	0
718	chr10-7454904-7455070	0.781472	0.0730984	0
719	chr2-154334866-154335053	0.716659	0.0731121	0
720	chr17-39960126-39960355	0.773138	0.073132	0
721	chr16-81466878-81467110	0.704803	0.0732185	0
722	chr5-180486168-180486452	0.748796	0.0732655	0
723	chr13-113806762-113806890	0.778032	0.0732911	0
724	chr18-70534790-70535073	0.77515	0.0733937	0
725	chr20-11667604-11667783	0.770476	0.073433	0
726	chr3-68057129-68057391	0.704116	0.073446	0
727	chr5-87980912-87981085	0.754836	0.0735782	0
728	chr16-58018500-58018745	0.757162	0.0738121	0
729	chr9-135462267-135462491	0.790606	0.0741554	0
730	chr5-16179312-16179587	0.704161	0.0742539	0
731	chr15-77897072-77897208	0.799473	0.0742926	0
732	chr22-37812578-37812724	0.748855	0.0743303	0
733	chr7-155174824-155175097	0.719422	0.0743877	0
734	chr8-53852950-53853210	0.727288	0.0744019	0
735	chr2-45156283-45156537	0.758508	0.0746649	0
736	chr5-990387-990529	0.708478	0.0747611	0
737	chr21-34399209-34399446	0.767914	0.0747933	0
738	chr12-6882902-6883150	0.772794	0.0747972	0
739	chr2-177024756-177025008	0.757053	0.0751253	0
740	chr19-46997417-46997663	0.791362	0.0751989	0
741	chr8-10448747-10448950	0.720721	0.0753502	0
742	chr7-44079598-44079884	0.741559	0.0756126	0
743	chr6-14857880-14858082	0.773659	0.0756922	0
744	chr16-56709694-56709944	0.794478	0.0757276	0
745	chr1-154475176-154475432	0.731568	0.0757857	0
746	chr16-29888044-29888304	0.714976	0.0760787	0
747	chr10-134599290-134599551	0.762278	0.0763875	0
748	chr6-1391064-1391307	0.734896	0.0765236	0
749	chr5-168110675-168110929	0.717073	0.076548	0
750	chr6-30095547-30095729	0.738796	0.0766623	0
751	chr9-139096782-139097047	0.773452	0.076762	0
752	chr8-99951978-99952268	0.777906	0.0768282	0
753	chr2-177024502-177024748	0.7838	0.0773938	0
754	chr8-70984476-70984664	0.765793	0.0775981	0
755	chr2-176932501-176932662	0.704699	0.0776142	0
756	chr10-102987917-102988193	0.716735	0.0778133	0
757	chr20-61049438-61049646	0.777042	0.0778581	0
758	chr14-52734620-52734823	0.789949	0.0778969	0
759	chr4-21950279-21950557	0.723595	0.0781468	0
760	chr1-179713220-179713425	0.732398	0.0782152	0
761	chr5-178420508-178420691	0.713864	0.0783378	0
762	chr6-137816475-137816624	0.764835	0.0784289	0
763	chr11-1358429-1358687	0.784591	0.0784625	0
764	chr2-25354462-25354690	0.798075	0.0784944	0
765	chr20-37356056-37356259	0.756186	0.0785221	0
766	chr10-102893613-102893874	0.73328	0.0787731	0
767	chr22-43836612-43836752	0.705288	0.0790267	0
768	chr18-59001203-59001400	0.757318	0.0790428	0
769	chr9-42718859-42719136	0.752278	0.0790803	0
770	chr15-84323229-84323430	0.766914	0.0790952	0
771	chr1-91192290-91192545	0.706536	0.0791194	0
772	chr11-43602998-43603214	0.715932	0.0792164	0
773	chr20-61808614-61808882	0.791536	0.0792249	0
774	chr9-129373058-129373322	0.708793	0.0793993	0
775	chr18-55019508-55019712	0.710153	0.0795215	0
776	chr10-23482087-23482344	0.725788	0.0797064	0
777	chr17-21366734-21366948	0.709933	0.0797095	0
778	chr19-15580266-15580491	0.746001	0.0798144	0
779	chr18-44773292-44773546	0.742221	0.0798472	0
780	chr16-88518731-88518979	0.745361	0.0800528	0
781	chr1-10926121-10926250	0.712099	0.0801361	0
782	chr19-39440566-39440812	0.76362	0.0802419	0
783	chr19-50003132-50003264	0.791801	0.0803534	0
784	chr1-39957549-39957839	0.766882	0.0803898	0
785	chr2-71832191-71832359	0.734518	0.0804274	0
786	chr5-134870972-134871211	0.723461	0.0805358	0
787	chr22-42828207-42828419	0.75451	0.0807115	0
788	chr6-28781956-28782159	0.792302	0.0810304	0
789	chr2-11622555-11622794	0.702063	0.0811318	0
790	chr1-113051669-113051917	0.787478	0.0814888	0
791	chr20-61267773-61268056	0.78599	0.0815397	0
792	chr11-64480653-64480920	0.730496	0.0815462	0
793	chr9-96108468-96108762	0.766973	0.0815699	0
794	chr4-8873609-8873903	0.753825	0.0816404	0
795	chr9-135462729-135462954	0.79956	0.0816756	0
796	chr4-3303930-3304134	0.786808	0.0818339	0
797	chr8-141108658-141108908	0.78877	0.0818653	0
798	chr4-1401526-1401710	0.752681	0.0819699	0
799	chr8-11566106-11566364	0.766487	0.0820396	0
800	chr21-38065386-38065665	0.775191	0.0821978	0
801	chr7-1269409-1269700	0.734231	0.0822256	0
802	chr7-157477915-157478180	0.780177	0.0822833	0
803	chr7-6703504-6703782	0.786	0.0824707	0
804	chr19-56988380-56988587	0.724783	0.0825225	0
805	chr12-52208542-52208768	0.731056	0.0826005	0
806	chr8-110703392-110703674	0.732029	0.0826661	0
807	chr10-135044315-135044575	0.738975	0.0828218	0
808	chr1-156358153-156358401	0.733782	0.0828237	0
809	chr2-155555415-155555657	0.791315	0.0828382	0
810	chr16-30198655-30198845	0.73841	0.082953	0
811	chr8-145052007-145052290	0.780324	0.0829593	0
812	chr1-91184338-91184539	0.755896	0.0831285	0
813	chr4-107665-107915	0.763943	0.0832229	0
814	chr3-128764506-128764774	0.729191	0.0833689	0
815	chr18-74962243-74962520	0.758847	0.0837456	0
816	chr8-144358861-144359075	0.731704	0.0839335	0
817	chr7-27252811-27253061	0.771507	0.0840002	0
818	chr6-1619635-1619919	0.772784	0.084019	0
819	chr2-119615223-119615450	0.798578	0.0843278	0
820	chr19-1087860-1088109	0.790314	0.0844074	0
821	chr6-29943149-29943286	0.780728	0.0844413	0
822	chr17-6616956-6617176	0.778578	0.084596	0
823	chr13-112722092-112722387	0.734323	0.0847104	0
824	chr1-10776603-10776692	0.763252	0.0847289	0
825	chr7-64030739-64030972	0.726481	0.0847415	0
826	chr19-15121823-15122049	0.771108	0.0848117	0
827	chr7-42267803-42268057	0.783185	0.0849914	0
828	chr5-87980298-87980481	0.79212	0.0850278	0
829	chr2-175208824-175209018	0.773235	0.0850281	0
830	chr11-69216135-69216403	0.730083	0.0852394	0
831	chr17-18538248-18538461	0.758532	0.0852893	0
832	chr7-64973495-64973778	0.768894	0.0853348	0
833	chr6-41341404-41341646	0.762307	0.0853717	0
834	chr10-118030960-118031197	0.726795	0.08548	0
835	chr4-111558727-111558870	0.71184	0.08576	0
836	chr2-186603393-186603667	0.796953	0.0858513	0
837	chr5-3591755-3591962	0.745679	0.0858848	0
838	chr18-55019729-55019927	0.720868	0.0859075	0
839	chr1-156863641-156863853	0.747241	0.0859384	0
840	chr15-74425252-74425447	0.735792	0.0861229	0
841	chr1-151820897-151821000	0.712758	0.0863382	0
842	chr2-63278897-63279175	0.781101	0.0864215	0
843	chr8-143385590-143385727	0.734109	0.0868281	0
844	chr2-50573921-50574140	0.731823	0.0869699	0
845	chr4-154710064-154710225	0.757915	0.0869958	0
846	chr19-30021121-30021335	0.740971	0.0870901	0
847	chr10-23480785-23481037	0.746769	0.087292	0
848	chr5-79330800-79331042	0.745819	0.0873606	0
849	chr1-21056503-21056726	0.744206	0.087528	0
850	chr2-95401381-95401636	0.768507	0.087546	0
851	chr2-131045298-131045517	0.751576	0.0875937	0
852	chr9-79635725-79636001	0.787993	0.0876146	0
853	chr22-20779913-20780168	0.782073	0.088194	0
854	chr16-86601814-86602070	0.78658	0.0886147	0
855	chr12-124762537-124762708	0.742349	0.0886207	0
856	chr18-31020681-31020847	0.726639	0.0886338	0
857	chr2-45156030-45156282	0.754307	0.0889595	0
858	chr1-1181725-1181994	0.727332	0.0889974	0
859	chr16-66982784-66983023	0.7793	0.0890271	0
860	chr17-77722281-77722518	0.787036	0.0892007	0
861	chr5-175085494-175085787	0.752001	0.0894332	0
862	chr10-124907284-124907410	0.711166	0.0894746	0
863	chr15-96903403-96903684	0.762964	0.0895288	0
864	chr1-6569584-6569752	0.772443	0.0895811	0
865	chr20-37357180-37357372	0.725696	0.0896259	0
866	chr19-29284259-29284509	0.760581	0.0897482	0
867	chr11-67909888-67909940	0.722556	0.0899469	0
868	chr19-29284760-29285010	0.741921	0.0899929	0
869	chr14-51338924-51339133	0.738047	0.0901777	0
870	chr4-41880546-41880748	0.7576	0.0901809	0
871	chr1-63795961-63796140	0.734624	0.0902642	0
872	chr6-109771087-109771258	0.767909	0.0906001	0
873	chr15-74426634-74426862	0.789713	0.0906523	0
874	chr6-168502334-168502610	0.714223	0.0907326	0
875	chr14-58332658-58332910	0.789377	0.0908771	0
876	chr8-18244718-18244945	0.745486	0.0909454	0
877	chr10-8179775-8179810	0.73521	0.0909465	0
878	chr2-26842590-26842674	0.714047	0.0912785	0
879	chr6-99280193-99280445	0.783672	0.0912947	0
880	chr8-70983917-70984100	0.775093	0.0913189	0
881	chr2-177001082-177001145	0.736182	0.0914236	0
882	chr5-178016456-178016697	0.79623	0.0917023	0
883	chr18-904493-904663	0.718788	0.0917451	0
884	chr13-26043271-26043486	0.744746	0.0917672	0
885	chr11-73032880-73033064	0.724105	0.0918892	0
886	chr19-19573196-19573407	0.772239	0.0920303	0
887	chr8-11565846-11566104	0.746273	0.0923992	0
888	chr6-166849166-166849386	0.779224	0.0926334	0
889	chr7-127992031-127992322	0.766464	0.092692	0
890	chr2-231808363-231808549	0.706681	0.0926992	0
891	chr15-60286446-60286666	0.778968	0.0929667	0
892	chr1-213102260-213102326	0.704823	0.0931749	0
893	chr1-120904659-120904812	0.765113	0.0933569	0
894	chr19-36393574-36393740	0.795036	0.0933804	0
895	chr2-5833439-5833682	0.797316	0.0934146	0
896	chr7-70597399-70597645	0.750143	0.0934251	0
897	chr22-51110859-51111091	0.718597	0.0934628	0
898	chr15-45403432-45403716	0.77753	0.0934869	0
899	chr9-139926817-139927059	0.700878	0.0935098	0
900	chr1-146551361-146551565	0.771915	0.0935955	0
901	chr20-62368403-62368695	0.725025	0.0936033	0
902	chr21-46126023-46126246	0.779171	0.0936514	0
903	chr1-149137589-149137779	0.742381	0.0938236	0
904	chr17-70114071-70114319	0.783736	0.0938482	0
905	chr22-19746925-19747216	0.793179	0.0939583	0
906	chr2-176986938-176987121	0.73812	0.0939632	0
907	chr3-22414117-22414392	0.790771	0.0940158	0
908	chr5-155108330-155108594	0.713652	0.0944572	0
909	chr19-48946207-48946483	0.73229	0.0945483	0
910	chr18-70533915-70534189	0.780832	0.0948375	0
911	chr6-99290585-99290880	0.734005	0.0948546	0
912	chr5-7395101-7395350	0.750287	0.0949396	0
913	chr5-180486744-180487026	0.763604	0.0949461	0
914	chr7-158362616-158362895	0.772339	0.0951637	0
915	chr1-149156004-149156227	0.70482	0.0955152	0
916	chr6-161100370-161100656	0.732008	0.0955647	0
917	chr17-4648352-4648581	0.7085	0.0958245	0
918	chr16-88768070-88768279	0.750249	0.0961653	0
919	chr10-130508313-130508606	0.737108	0.0962737	0
920	chr7-490427-490650	0.737386	0.0967451	0
921	chr18-9771520-9771705	0.784904	0.0968087	0
922	chr9-133538345-133538516	0.774093	0.0969525	0
923	chr1-224804716-224804988	0.74053	0.0969722	0
924	chr11-20622722-20622971	0.73458	0.0970757	0
925	chr18-56940111-56940306	0.746615	0.0971321	0
926	chr2-5832526-5832819	0.775047	0.0971825	0
927	chr12-105064049-105064159	0.78372	0.0973068	0
928	chr14-103686781-103687070	0.755542	0.0973803	0
929	chr18-10032753-10032983	0.799177	0.0974691	0
930	chr4-147559620-147559842	0.778444	0.0975869	0
931	chr9-140033799-140034031	0.770869	0.0976285	0
932	chr7-56355664-56355829	0.766454	0.0977719	0
933	chr1-21955720-21955793	0.729287	0.0979469	0
934	chr9-135455937-135456130	0.766924	0.0979882	0
935	chr7-158110662-158110826	0.734497	0.0979897	0
936	chr18-55095555-55095794	0.745349	0.098028	0
937	chr20-62270473-62270621	0.713406	0.0980305	0
938	chr8-80523321-80523477	0.798418	0.0981548	0
939	chr18-49868582-49868758	0.707867	0.0982258	0
940	chr16-57512871-57513086	0.753336	0.0982781	0
941	chr13-28367145-28367417	0.739028	0.0983484	0
942	chr8-142096525-142096709	0.786037	0.0984253	0
943	chr10-102899824-102900103	0.773317	0.0987781	0
944	chr17-74070297-74070562	0.760942	0.0990143	0
945	chr19-52222992-52223207	0.722035	0.0991172	0
946	chr22-49656005-49656064	0.0092542	0.600032	0
947	chr11-123850255-123850375	0.0065216	0.600165	0
948	chrX-459693-459885	0.0920541	0.600231	0
949	chr16-34317689-34317840	0.0842983	0.600243	0
950	chr3-52719948-52720202	0.0044916	0.600576	0
951	chr16-49784687-49784784	0.0537184	0.600626	0
952	chr4-49101437-49101642	0.10658	0.600765	0
953	chr6-161277879-161278061	0.0354997	0.600797	0
954	chr17-34584354-34584509	0.183717	0.601016	0
955	chr4-49125298-49125412	0.0493408	0.60116	0
956	chr4-190946912-190947014	0.0869055	0.601287	0
957	chr17-79765212-79765462	0.145827	0.601369	0
958	chr13-114075451-114075661	0.178648	0.601459	0
959	chr7-57395959-57396032	0.0552106	0.601914	0
960	chr22-43867207-43867345	0.0550491	0.601951	0
961	chr5-541723-541927	0.108534	0.601959	0
962	chr4-49126116-49126319	0.0479667	0.602357	0
963	chr19-32122733-32122909	0.0343529	0.602372	0
964	chr10-43450510-43450549	0.0390224	0.602468	0
965	chr5-4270794-4270933	0.0247057	0.602571	0
966	chr5-176289369-176289621	0.192517	0.602843	0
967	chr10-134923670-134923854	0.0698182	0.602844	0
968	chr10-39034893-39035119	0.05634	0.603197	0
969	chrY-9962084-9962265	0.0866174	0.603213	0
970	chr2-89870068-89870233	0.0297927	0.603239	0
971	chr7-61794555-61794715	0.119619	0.603263	0
972	chr12-132976111-132976127	0.0444081	0.603314	0
973	chr1-143419501-143419576	0.0693966	0.603457	0
974	chrX-153041722-153041996	0.146209	0.603893	0
975	chr22-26527964-26528053	0.026677	0.604144	0
976	chr6-164589757-164589912	0.0655493	0.604197	0
977	chr9-140944340-140944629	0.140011	0.604203	0
978	chr13-19318785-19318818	0.0135125	0.604334	0
979	chr6-149353161-149353358	0.0049742	0.604442	0
980	chr18-76579370-76579569	0.0209654	0.604507	0
981	chr16-32298965-32299151	0.118071	0.604605	0
982	chr12-13777596-13777813	0.0265172	0.605101	0
983	chr14-106378333-106378463	0.128593	0.605257	0
984	chr10-133211654-133211789	0.0339162	0.605285	0
985	chr1-44413116-44413347	0.0407222	0.605302	0
986	chr19-29379262-29379406	0.0368688	0.605359	0
987	chr4-190521440-190521612	0.078173	0.605452	0
988	chr20-62007764-62007955	0.12726	0.605602	0
989	chr16-28070837-28071035	0.105372	0.60601	0
990	chr8-128865250-128865363	0.0837933	0.606266	0
991	chr8-7069083-7069233	0.0459935	0.606456	0
992	chr17-2653133-2653372	0.0060234	0.606647	0
993	chr19-13715685-13715774	0.084212	0.606797	0
994	chr9-70413507-70413623	0.204506	0.606935	0
995	chr6-7468837-7469052	0.0506259	0.606936	0
996	chr7-157913548-157913767	0.0309869	0.607323	0
997	chr11-4668768-4668892	0.117937	0.607383	0
998	chr22-49609795-49609945	0.0501135	0.607525	0
999	chr22-20191213-20191286	0.0526984	0.607623	0
1000	chr2-87652331-87652387	0.250468	0.607707	0
1001	chr1-2597312-2597565	0.0522343	0.60789	0
1002	chr8-47134636-47134810	0.0281445	0.607986	0
1003	chr22-48365715-48365958	0.032534	0.608502	0
1004	chr7-72433070-72433207	0.0243461	0.608591	0
1005	chr5-76181289-76181549	0.0159286	0.609021	0
1006	chr19-29902816-29903096	0.0411325	0.609027	0
1007	chr5-178601766-178602027	0.133004	0.609064	0
1008	chr4-49098125-49098362	0.0295134	0.609094	0
1009	chrY-13448060-13448238	0.11706	0.609132	0
1010	chr5-176267575-176267869	0.0706453	0.609167	0
1011	chrX-64416014-64416189	0.14013	0.609456	0
1012	chr10-71711880-71712061	0.258722	0.609561	0
1013	chr12-55052156-55052366	0.187479	0.609588	0
1014	chr6-41681030-41681036	0.0055815	0.610062	0
1015	chr4-49123312-49123420	0.0705953	0.610081	0
1016	chr15-88718016-88718102	0.004116	0.610257	0
1017	chr14-106093696-106093945	0.0591758	0.610284	0
1018	chr22-17045441-17045626	0.0376576	0.610359	0
1019	chr5-173191539-173191689	0.0048592	0.610644	0
1020	chr19-46463785-46463938	0.0812343	0.610784	0
1021	chr8-2151519-2151738	0.0274656	0.611142	0
1022	chr8-43391344-43391520	0.0966261	0.611187	0
1023	chr6-117489080-117489195	0.0324288	0.611231	0
1024	chr22-49718367-49718492	0.131169	0.611281	0
1025	chr6-169796273-169796441	0.146943	0.611319	0
1026	chr2-126229609-126229870	0.187053	0.611404	0
1027	chr9-45108975-45109104	0.0969758	0.611405	0
1028	chr17-18941609-18941724	0.0381736	0.611421	0
1029	chr15-74594705-74594780	0.164806	0.61152	0
1030	chr1-4062145-4062280	0.0619445	0.611559	0
1031	chr2-1452007-1452165	0.261948	0.611597	0
1032	chr4-49121677-49121767	0.014958	0.611657	0
1033	chr19-5563883-5564087	0.0956841	0.611804	0
1034	chr19-29895469-29895635	0.118498	0.611826	0
1035	chr1-2628079-2628330	0.0446359	0.612121	0
1036	chrY-10006561-10006797	0.139058	0.612302	0
1037	chr22-16872119-16872353	0.0709294	0.612344	0
1038	chr2-89875234-89875424	0.0767451	0.612358	0
1039	chr17-39949240-39949454	0.0049309	0.612545	0
1040	chr2-95541687-95541936	0.212145	0.612586	0
1041	chrY-409693-409885	0.084447	0.612788	0
1042	chr7-149320712-149320928	0.123187	0.612826	0
1043	chr10-42364604-42364843	0.0392194	0.612908	0
1044	chr1-5727544-5727816	0.156156	0.613002	0
1045	chr6-161271813-161271961	0.0576286	0.613085	0
1046	chr9-138639668-138639890	0.252103	0.613123	0
1047	chr4-49146070-49146217	0.0426556	0.613537	0
1048	chr1-240172394-240172579	0.0941208	0.613559	0
1049	chr15-28283188-28283275	0.179493	0.613652	0
1050	chr7-56986657-56986803	0.056704	0.613854	0
1051	chr13-112534704-112534886	0.0536333	0.613995	0
1052	chr10-2958127-2958287	0.175015	0.6141	0
1053	chr4-49295233-49295494	0.122559	0.614194	0
1054	chrX-152796512-152796712	0.19505	0.614194	0
1055	chr18-54969656-54969718	0.094833	0.614306	0
1056	chr1-203200772-203200822	0.0687146	0.614409	0
1057	chr4-1076006-1076274	0.0625125	0.614956	0
1058	chr13-114564790-114564987	0.0845204	0.614968	0
1059	chr9-137466635-137466783	0.123073	0.615086	0
1060	chr21-14437717-14437931	0.15935	0.615165	0
1061	chr5-83094968-83095040	0.203446	0.615306	0
1062	chr7-4337693-4337954	0.131148	0.615466	0
1063	chr20-42026885-42026957	0.0880623	0.615615	0
1064	chr8-143206075-143206221	0.111641	0.615801	0
1065	chrX-137883639-137883817	0.0644727	0.615891	0
1066	chr10-132323169-132323351	0.0046882	0.615896	0
1067	chr1-37355676-37355696	0.0071342	0.615992	0
1068	chr6-117364631-117364778	0.0729366	0.616338	0
1069	chr2-76630826-76631007	0.0579268	0.616402	0
1070	chr18-29384719-29384950	0.122307	0.616456	0
1071	chr20-62843420-62843625	0.144616	0.616523	0
1072	chr21-9701652-9701870	0.133603	0.616564	0
1073	chr18-76254120-76254392	0.17261	0.6166	0
1074	chr14-106440059-106440246	0.077306	0.61664	0
1075	chr11-51405279-51405422	0.0807046	0.61689	0
1076	chr18-76389010-76389263	0.115309	0.617042	0
1077	chr4-49142939-49143004	0.0386806	0.6173	0
1078	chr3-50779620-50779829	0.249124	0.617314	0
1079	chr3-11947619-11947784	0.15559	0.61742	0
1080	chr7-149193670-149193825	0.0589619	0.617497	0
1081	chr8-142672817-142672994	0.153147	0.617521	0
1082	chr19-54675970-54676230	0.123043	0.617627	0
1083	chr14-106241075-106241219	0.094412	0.617721	0
1084	chr10-131132501-131132740	0.0986568	0.61776	0
1085	chr5-178745381-178745446	0.0868676	0.617927	0
1086	chr12-57379513-57379770	0.0839831	0.618206	0
1087	chr10-132371816-132372039	0.0359412	0.618328	0
1088	chr13-19530167-19530285	0.127499	0.618382	0
1089	chr4-49659727-49659907	0.0253064	0.618544	0
1090	chr8-142749737-142749905	0.0178983	0.618562	0
1091	chr2-2720750-2721003	0.203479	0.618607	0
1092	chr12-123570481-123570621	0.0561177	0.618804	0
1093	chr2-2836620-2836802	0.0990192	0.618923	0
1094	chr7-31200503-31200748	0.0112128	0.619036	0
1095	chr19-55976826-55976969	0.121548	0.619059	0
1096	chr7-155966684-155966963	0.111422	0.619078	0
1097	chr1-202651032-202651129	0.176167	0.61917	0
1098	chr5-178944295-178944391	0.0566922	0.619224	0
1099	chr3-136763774-136763904	0.127001	0.619436	0
1100	chr16-51105999-51106253	0.117535	0.619561	0
1101	chr22-20162522-20162665	0.151737	0.619567	0
1102	chr22-50129453-50129635	0.11979	0.619668	0
1103	chr16-1132611-1132841	0.0390703	0.620018	0
1104	chr2-843245-843400	0.0401374	0.620075	0
1105	chr15-25468522-25468674	0.0969204	0.62018	0
1106	chr16-33240071-33240245	0.0912313	0.620359	0
1107	chr20-24562911-24563102	0.149898	0.621184	0
1108	chr22-33387862-33387913	0.0325241	0.621267	0
1109	chr19-17941045-17941238	0.0882142	0.621383	0
1110	chr5-7526144-7526261	0.0525944	0.621417	0
1111	chr8-1636263-1636355	0.0252718	0.621467	0
1112	chr9-137815028-137815070	0.089416	0.621505	0
1113	chrY-58973790-58974030	0.157305	0.621597	0
1114	chr16-86116483-86116620	0.120691	0.621647	0
1115	chr17-77110713-77110961	0.117204	0.621864	0
1116	chr20-61163138-61163320	0.16569	0.621867	0
1117	chr18-76492438-76492727	0.159925	0.622	0
1118	chr9-138594379-138594645	0.255933	0.622105	0
1119	chrY-13255983-13256236	0.290636	0.622288	0
1120	chr17-77161031-77161291	0.137456	0.622459	0
1121	chr6-168854874-168854973	0.166913	0.622492	0
1122	chr7-63634820-63634979	0.141374	0.62289	0
1123	chr7-158132229-158132460	0.200491	0.623137	0
1124	chr7-71932273-71932460	0.0817934	0.62314	0
1125	chr1-142729611-142729790	0.115499	0.623363	0
1126	chr17-54961-55119	0.0700488	0.623364	0
1127	chr7-47675067-47675297	0.192515	0.623389	0
1128	chr13-112551617-112551884	0.105821	0.623612	0
1129	chr7-1371965-1372023	0.153224	0.623779	0
1130	chr7-54907322-54907462	0.113429	0.623797	0
1131	chr1-31130679-31130904	0.152381	0.623823	0
1132	chr10-88005720-88005868	0.167019	0.623841	0
1133	chr10-3088110-3088279	0.0182958	0.624092	0
1134	chr4-8763641-8763906	0.251213	0.624093	0
1135	chr15-20309195-20309351	0.276905	0.624323	0
1136	chr2-242893192-242893467	0.18366	0.624592	0
1137	chr16-32300102-32300334	0.208299	0.624597	0
1138	chr1-3201817-3202027	0.108762	0.62463	0
1139	chr1-37261707-37261800	0.105923	0.624884	0
1140	chr20-53992767-53992899	0.106241	0.624914	0
1141	chr12-119520400-119520459	0.0055723	0.625199	0
1142	chr2-132124562-132124595	0.0704542	0.625199	0
1143	chrY-13141083-13141173	0.186708	0.625275	0
1144	chr22-49920738-49920855	0.163218	0.625475	0
1145	chr18-76553990-76554119	0.0652923	0.625556	0
1146	chr11-134709600-134709841	0.0387213	0.625606	0
1147	chr7-154541005-154541246	0.046876	0.625685	0
1148	chr1-37221153-37221232	0.101122	0.625884	0
1149	chr1-4388990-4389045	0.0152917	0.626068	0
1150	chrX-80192435-80192563	0.0441333	0.626437	0
1151	chr2-90373348-90373505	0.225313	0.626453	0
1152	chr1-34485986-34486226	0.0339293	0.626593	0
1153	chr2-233345632-233345821	0.175616	0.626943	0
1154	chr1-34288581-34288724	0.0230523	0.627042	0
1155	chr17-22194600-22194828	0.214145	0.627188	0
1156	chr10-73620208-73620371	0.0047152	0.627192	0
1157	chr10-130317986-130318143	0.0533803	0.627226	0
1158	chr8-143644389-143644639	0.0696465	0.627259	0
1159	chr20-62723533-62723725	0.184995	0.627358	0
1160	chr16-49083296-49083453	0.160217	0.627385	0
1161	chrY-13451508-13451553	0.0055855	0.62745	0
1162	chr6-4854256-4854374	0.165974	0.627792	0
1163	chr9-138441690-138441736	0.112587	0.627896	0
1164	chr22-48567344-48567476	0.040023	0.627958	0
1165	chr1-12244461-12244705	0.165215	0.628246	0
1166	chr11-319517-319687	0.0071004	0.628343	0
1167	chrX-28814772-28814949	0.167007	0.628422	0
1168	chr11-1579862-1579917	0.0716428	0.62845	0
1169	chr4-8790802-8790957	0.171055	0.628743	0
1170	chr20-30437284-30437537	0.130343	0.628778	0
1171	chr1-34612732-34612846	0.0842762	0.628807	0
1172	chr2-240580418-240580451	0.122833	0.628984	0
1173	chr16-32332385-32332647	0.16386	0.629116	0
1174	chr4-49145735-49145901	0.118333	0.629323	0
1175	chr4-163749143-163749289	0.259105	0.62942	0
1176	chr4-3660327-3660448	0.0505611	0.629462	0
1177	chr16-32913377-32913537	0.139924	0.629462	0
1178	chr10-42362875-42363125	0.107725	0.629698	0
1179	chr11-2143693-2143956	0.10817	0.629706	0
1180	chr22-30107025-30107208	0.142347	0.629756	0
1181	chr4-49634266-49634396	0.0456313	0.629768	0
1182	chr7-57390850-57391047	0.0226588	0.629918	0
1183	chr12-34547234-34547444	0.0572919	0.630004	0
1184	chr5-2282400-2282577	0.10747	0.630025	0
1185	chr14-106184040-106184142	0.0996702	0.630356	0
1186	chr13-19520905-19521144	0.0319965	0.630446	0
1187	chr10-133464147-133464342	0.0713967	0.630534	0
1188	chr19-29464134-29464325	0.104583	0.63067	0
1189	chr8-1532166-1532285	0.0526067	0.630696	0
1190	chr15-88703261-88703483	0.0922964	0.630797	0
1191	chr6-166695407-166695562	0.20785	0.6308	0
1192	chr20-56014406-56014617	0.0636035	0.63086	0
1193	chr18-75382990-75383195	0.071081	0.631315	0
1194	chr1-4940093-4940202	0.0320478	0.631315	0
1195	chr11-116122987-116123071	0.0052429	0.631407	0
1196	chr7-55201317-55201546	0.0381694	0.631692	0
1197	chr15-29810706-29810924	0.0741105	0.631826	0
1198	chr1-5694423-5694454	0.0777586	0.632006	0
1199	chr16-33739397-33739590	0.278378	0.632035	0
1200	chr10-134899372-134899639	0.0369854	0.63206	0
1201	chr7-66100999-66101215	0.0428236	0.632101	0
1202	chr4-49169003-49169172	0.0592731	0.632526	0
1203	chr16-46435051-46435270	0.251054	0.632648	0
1204	chr9-138295417-138295510	0.179305	0.632735	0
1205	chr17-77540816-77540973	0.187781	0.633198	0
1206	chr1-4388590-4388878	0.0807297	0.633244	0
1207	chr21-11116646-11116912	0.119185	0.633293	0
1208	chr21-10613552-10613713	0.264483	0.633329	0
1209	chr18-76579592-76579777	0.0751689	0.633381	0
1210	chr17-21904990-21905213	0.217047	0.633751	0
1211	chr15-82374820-82375020	0.115187	0.633801	0
1212	chr19-42658370-42658464	0.211454	0.633931	0
1213	chr17-75592983-75593160	0.250286	0.633947	0
1214	chr11-71115003-71115079	0.0184745	0.634069	0
1215	chr10-132059589-132059654	0.0525358	0.634131	0
1216	chr22-49473408-49473533	0.0997101	0.634158	0
1217	chr7-56561893-56562026	0.0407097	0.634257	0
1218	chr14-74684735-74685005	0.135782	0.634307	0
1219	chr15-91594656-91594846	0.184251	0.634309	0
1220	chr5-177812471-177812659	0.090517	0.634321	0
1221	chrY-13464336-13464557	0.29654	0.634404	0
1222	chr2-1811051-1811121	0.0069002	0.634564	0
1223	chr10-2298570-2298869	0.0940544	0.634694	0
1224	chr15-67095582-67095839	0.0038262	0.634751	0
1225	chr10-133372771-133372943	0.169559	0.634763	0
1226	chr2-130411898-130411977	0.0421204	0.634902	0
1227	chr21-9829860-9830018	0.0495533	0.634999	0
1228	chrY-13469743-13469992	0.244569	0.635234	0
1229	chr8-142960597-142960692	0.0157486	0.635301	0
1230	chr14-105558887-105559183	0.0315032	0.635375	0
1231	chr16-4995841-4995919	0.0267689	0.635392	0
1232	chr16-34319284-34319487	0.142936	0.635428	0
1233	chr10-38795702-38795968	0.0655062	0.635428	0
1234	chr8-22633265-22633405	0.0754	0.635558	0
1235	chr2-137380631-137380734	0.103442	0.635671	0
1236	chr15-93573587-93573775	0.142069	0.635679	0
1237	chrX-101655699-101655752	0.0489513	0.635986	0
1238	chr19-28779061-28779146	0.0503564	0.636103	0
1239	chr9-67831900-67831911	0.063523	0.636144	0
1240	chr4-49168186-49168336	0.14558	0.636156	0
1241	chr12-34515379-34515638	0.125508	0.636207	0
1242	chr12-130941251-130941477	0.185106	0.636209	0
1243	chr16-32316218-32316482	0.205262	0.636224	0
1244	chr7-63233412-63233604	0.0860751	0.63633	0
1245	chr11-42862086-42862263	0.06396	0.636492	0
1246	chr11-795382-795524	0.0748652	0.636534	0
1247	chr22-49535756-49535952	0.0062593	0.636844	0
1248	chr2-4690978-4691005	0.144269	0.636934	0
1249	chr14-106325546-106325808	0.108214	0.637024	0
1250	chr6-30053916-30053983	0.142209	0.637056	0
1251	chr4-1639483-1639737	0.264228	0.637123	0
1252	chr9-140506349-140506425	0.0990209	0.637321	0
1253	chr18-15302914-15303126	0.0909977	0.637379	0
1254	chrX-126930465-126930683	0.219761	0.637516	0
1255	chr22-49702052-49702304	0.163686	0.637547	0
1256	chr12-131007475-131007629	0.0208819	0.637665	0
1257	chr21-14410423-14410625	0.187297	0.63774	0
1258	chr6-170394930-170395056	0.0582362	0.638061	0
1259	chr19-54758056-54758203	0.112063	0.638077	0
1260	chr2-239347962-239348190	0.0060312	0.638311	0
1261	chr2-2771987-2772155	0.140381	0.638329	0
1262	chr18-77626152-77626202	0.232854	0.638412	0
1263	chr5-117741378-117741625	0.0243982	0.638488	0
1264	chr1-3242578-3242815	0.122503	0.638513	0
1265	chr17-1493586-1493810	0.0431652	0.638574	0
1266	chr9-139378987-139379174	0.0470948	0.638749	0
1267	chr10-132136590-132136751	0.0466888	0.638775	0
1268	chr20-44927838-44928013	0.0479804	0.638791	0
1269	chr22-49601354-49601505	0.0494945	0.6389	0
1270	chr9-122754238-122754312	0.0665898	0.638953	0
1271	chr22-48748565-48748792	0.120167	0.639009	0
1272	chr19-54759341-54759611	0.13326	0.639075	0
1273	chr10-42358261-42358536	0.043083	0.639319	0
1274	chr15-25459073-25459218	0.269338	0.639358	0
1275	chr16-8029508-8029610	0.0807416	0.639456	0
1276	chr14-106877798-106877896	0.0705807	0.639462	0
1277	chr10-132275582-132275783	0.150907	0.639512	0
1278	chr7-31097879-31098030	0.223391	0.639585	0
1279	chr17-6542666-6542899	0.268379	0.63985	0
1280	chr9-97316871-97317105	0.0403439	0.639933	0
1281	chr18-76796388-76796462	0.212643	0.640023	0
1282	chr15-27020866-27021006	0.133484	0.640205	0
1283	chr7-70926659-70926844	0.0756127	0.640251	0
1284	chr14-106107848-106107997	0.120758	0.640305	0
1285	chr10-133661929-133662188	0.124469	0.640449	0
1286	chr11-116047690-116047730	0.041403	0.640527	0
1287	chr18-45248138-45248148	0.153524	0.640595	0
1288	chr7-67355533-67355674	0.0236482	0.640774	0
1289	chr2-240994668-240994887	0.104521	0.640873	0
1290	chr2-1870092-1870142	0.0753091	0.640967	0
1291	chr2-117835396-117835417	0.299773	0.640983	0
1292	chr8-1516900-1517108	0.059383	0.640989	0
1293	chr1-5904159-5904304	0.11242	0.641054	0
1294	chr4-49116222-49116476	0.0412002	0.641156	0
1295	chrX-902936-902985	0.0533266	0.64152	0
1296	chr22-20155890-20156068	0.215369	0.641855	0
1297	chr10-42376177-42376322	0.0377649	0.641959	0
1298	chr20-62095474-62095547	0.191931	0.642101	0
1299	chr1-143270446-143270662	0.209302	0.642173	0
1300	chr12-34538903-34539181	0.225287	0.642501	0
1301	chrX-111624133-111624251	0.161275	0.642679	0
1302	chr20-59637104-59637296	0.0839484	0.642899	0
1303	chr16-5840747-5840831	0.0884461	0.642905	0
1304	chr17-77359784-77360057	0.0190859	0.642967	0
1305	chr8-142534146-142534352	0.160555	0.643084	0
1306	chr11-133373781-133373974	0.0432378	0.64318	0
1307	chrY-13487302-13487484	0.268156	0.64325	0
1308	chr19-54757818-54758046	0.180798	0.643387	0
1309	chr2-79279674-79279726	0.0160073	0.643476	0
1310	chr22-28114325-28114467	0.0060512	0.643648	0
1311	chr19-3266716-3266909	0.0788624	0.643786	0
1312	chr12-132964461-132964699	0.238366	0.643808	0
1313	chr11-1223484-1223737	0.208549	0.643886	0
1314	chr6-121069919-121069992	0.177255	0.644001	0
1315	chr15-20138695-20138807	0.165867	0.644067	0
1316	chr8-1076625-1076659	0.0649699	0.644158	0
1317	chr8-1412226-1412386	0.124701	0.644165	0
1318	chr20-59631384-59631641	0.0667895	0.644199	0
1319	chr16-33753828-33753873	0.006756	0.644211	0
1320	chr9-138164531-138164729	0.280886	0.644323	0
1321	chr16-33514124-33514275	0.0333215	0.64439	0
1322	chrX-65718217-65718358	0.0758041	0.644625	0
1323	chr12-53298795-53299019	0.016033	0.644629	0
1324	chr2-242963861-242963965	0.0400609	0.644788	0
1325	chr1-5819520-5819683	0.0275347	0.644989	0
1326	chr15-31521588-31521699	0.0596906	0.645077	0
1327	chr7-48725594-48725671	0.189747	0.645077	0
1328	chr19-34180913-34180959	0.208254	0.645293	0
1329	chr19-34262702-34262987	0.0673009	0.645297	0
1330	chr8-1502674-1502766	0.126952	0.645446	0
1331	chr18-75981276-75981490	0.131462	0.645549	0
1332	chr4-3805229-3805462	0.282954	0.64555	0
1333	chr19-43156372-43156517	0.0105174	0.645614	0
1334	chrX-123539203-123539278	0.0845015	0.645645	0
1335	chr10-129408897-129408959	0.0065309	0.645999	0
1336	chr11-67147267-67147475	0.147304	0.646182	0
1337	chr4-49113563-49113737	0.127361	0.646312	0
1338	chr7-100613216-100613385	0.132433	0.646326	0
1339	chr2-110274180-110274317	0.0899211	0.646507	0
1340	chr19-4053019-4053042	0.0399017	0.646558	0
1341	chr1-71756703-71756756	0.0687932	0.646658	0
1342	chr3-75680920-75680987	0.0252944	0.646658	0
1343	chr5-178619210-178619384	0.140562	0.646663	0
1344	chr10-39137310-39137555	0.125924	0.646744	0
1345	chr11-134525456-134525696	0.101223	0.646796	0
1346	chr21-45994322-45994488	0.157484	0.647068	0
1347	chr1-1260817-1261091	0.126796	0.647133	0
1348	chr17-77357600-77357695	0.113356	0.64715	0
1349	chr10-85971900-85972056	0.124593	0.647429	0
1350	chr1-175841957-175842153	0.237454	0.647519	0
1351	chr22-49198607-49198812	0.162491	0.647568	0
1352	chr11-10404172-10404331	0.102329	0.647568	0
1353	chr19-21089945-21090029	0.0901143	0.647624	0
1354	chr22-16076520-16076736	0.174496	0.647656	0
1355	chr4-49132584-49132683	0.0501931	0.647885	0
1356	chr11-25965852-25965994	0.098777	0.648025	0
1357	chr19-31173529-31173731	0.150858	0.648066	0
1358	chr19-28791828-28792024	0.0712614	0.648081	0
1359	chr11-134286778-134286943	0.185027	0.648339	0
1360	chr8-1197537-1197784	0.223848	0.648377	0
1361	chr17-36610783-36611028	0.0773632	0.648513	0
1362	chr14-106088547-106088827	0.125886	0.648628	0
1363	chr20-62004393-62004672	0.105207	0.648674	0
1364	chr1-2606725-2606837	0.191796	0.64888	0
1365	chr4-3606386-3606662	0.150482	0.649051	0
1366	chr12-132103682-132103927	0.0822428	0.649207	0
1367	chr19-403976-404199	0.079073	0.649214	0
1368	chr16-33783456-33783596	0.0667435	0.649247	0
1369	chr10-134853084-134853226	0.199297	0.649382	0
1370	chr1-248057444-248057629	0.167866	0.649826	0
1371	chr7-1643975-1644017	0.0367648	0.649848	0
1372	chr1-143430468-143430682	0.166512	0.649908	0
1373	chr9-67018692-67018982	0.145403	0.650025	0
1374	chr22-48714363-48714636	0.162401	0.650078	0
1375	chrY-58978065-58978359	0.160232	0.650107	0
1376	chr9-102121664-102121899	0.262972	0.65014	0
1377	chr3-152315893-152315979	0.0491852	0.65016	0
1378	chr14-106113160-106113295	0.0160327	0.650448	0
1379	chr19-29909385-29909676	0.05336	0.650457	0
1380	chr1-165218617-165218816	0.0944303	0.650572	0
1381	chr22-38837659-38837859	0.246707	0.650659	0
1382	chr9-139249334-139249513	0.0910435	0.650709	0
1383	chr11-62689416-62689664	0.0845892	0.650787	0
1384	chr19-51315285-51315305	0.0378654	0.650826	0
1385	chr7-157373697-157373969	0.0125672	0.650851	0
1386	chrX-152785638-152785754	0.0915228	0.650962	0
1387	chr19-8861476-8861714	0.114706	0.650969	0
1388	chr8-142476345-142476426	0.0737304	0.651034	0
1389	chr19-30026515-30026669	0.290112	0.651038	0
1390	chr19-29897739-29897765	0.0169214	0.651236	0
1391	chr8-2148757-2148897	0.0627462	0.651265	0
1392	chr12-34499542-34499732	0.11044	0.651401	0
1393	chr5-152120817-152120989	0.189062	0.651435	0
1394	chr17-19282258-19282540	0.0113699	0.651607	0
1395	chr12-34482643-34482726	0.0615984	0.651633	0
1396	chr22-39484047-39484066	0.0652399	0.651671	0
1397	chr2-2720457-2720729	0.128764	0.651777	0
1398	chr5-173461863-173461956	0.0215142	0.651845	0
1399	chr20-60242527-60242635	0.127931	0.651882	0
1400	chr21-43772437-43772596	0.133726	0.651889	0
1401	chr7-48874084-48874114	0.0466134	0.651916	0
1402	chr11-134709301-134709563	0.0660895	0.652031	0
1403	chr1-13762572-13762744	0.0213173	0.65209	0
1404	chr7-56870081-56870305	0.0403442	0.652279	0
1405	chr21-45717189-45717411	0.208572	0.652286	0
1406	chr7-154539787-154539936	0.162583	0.652445	0
1407	chr8-136046044-136046257	0.0571489	0.652487	0
1408	chr10-87883608-87883767	0.03299	0.652733	0
1409	chr7-157864223-157864455	0.121925	0.652951	0
1410	chr11-133617339-133617592	0.294808	0.652987	0
1411	chr19-21144090-21144209	0.060421	0.653112	0
1412	chr2-240580734-240580767	0.135278	0.653243	0
1413	chr10-44402137-44402297	0.135125	0.653307	0
1414	chrX-1316948-1317041	0.12082	0.65334	0
1415	chr14-104979050-104979236	0.0779149	0.653347	0
1416	chr9-137929706-137929978	0.288018	0.653364	0
1417	chr22-49688921-49689031	0.0276878	0.653397	0
1418	chr5-4094849-4095037	0.164721	0.653455	0
1419	chr4-49212500-49212582	0.0786236	0.653662	0
1420	chr7-70079716-70079927	0.144898	0.653713	0
1421	chr5-170068392-170068532	0.206288	0.653961	0
1422	chr8-142565463-142565503	0.012744	0.653971	0
1423	chr8-1506550-1506602	0.083345	0.654085	0
1424	chr5-9937682-9937876	0.131392	0.654085	0
1425	chr1-4232312-4232444	0.0163957	0.654119	0
1426	chr17-71966469-71966650	0.0521207	0.654128	0
1427	chr5-13853021-13853169	0.0682222	0.654159	0
1428	chr4-49102638-49102857	0.050483	0.654281	0
1429	chr4-8775153-8775351	0.120806	0.65437	0
1430	chr7-157592742-157592964	0.098384	0.654423	0
1431	chr7-24289338-24289534	0.23014	0.654514	0
1432	chr15-21395521-21395746	0.121003	0.654541	0
1433	chr10-42436702-42436797	0.0783838	0.654558	0
1434	chr11-2238373-2238553	0.254423	0.65461	0
1435	chr22-32730955-32731100	0.244871	0.654777	0
1436	chr11-133817782-133817810	0.164633	0.654852	0
1437	chr21-41212299-41212381	0.143689	0.654854	0
1438	chr2-1381424-1381592	0.105797	0.654959	0
1439	chrX-152771019-152771270	0.273819	0.655047	0
1440	chr16-70780321-70780490	0.0949803	0.655154	0
1441	chr22-16871577-16871774	0.107043	0.655192	0
1442	chr1-248018816-248018953	0.169072	0.655235	0
1443	chr10-42384391-42384637	0.233092	0.655281	0
1444	chrX-62587655-62587793	0.116395	0.655416	0
1445	chr5-176262097-176262279	0.0058294	0.655637	0
1446	chr7-155754368-155754630	0.1293	0.655661	0
1447	chr16-6568872-6568880	0.0604284	0.65573	0
1448	chr8-7069250-7069403	0.0503223	0.655732	0
1449	chr7-12610382-12610667	0.0064137	0.655737	0
1450	chr8-1211471-1211704	0.115882	0.65575	0
1451	chr20-62797228-62797290	0.0056977	0.655803	0
1452	chr17-3793448-3793677	0.0524263	0.655852	0
1453	chr1-48750537-48750673	0.0491267	0.655922	0
1454	chr22-47944880-47945076	0.0946685	0.656005	0
1455	chr22-16229896-16230059	0.174772	0.656122	0
1456	chr3-13740047-13740165	0.159776	0.656473	0
1457	chr16-31971938-31972159	0.140242	0.656583	0
1458	chr5-174758425-174758652	0.176792	0.656614	0
1459	chr14-106087950-106088236	0.191311	0.656787	0
1460	chr2-3038659-3038909	0.199504	0.656923	0
1461	chr11-131550294-131550377	0.17169	0.656958	0
1462	chr16-1328198-1328284	0.186219	0.656972	0
1463	chr16-51048151-51048269	0.121887	0.656972	0
1464	chr9-140054722-140054861	0.158481	0.656984	0
1465	chr12-133010285-133010470	0.132269	0.657008	0
1466	chr1-230530887-230531012	0.218216	0.657164	0
1467	chr17-79495141-79495398	0.199405	0.657206	0
1468	chr1-22936619-22936749	0.046926	0.657321	0
1469	chr19-55178326-55178468	0.0787306	0.657452	0
1470	chr8-143123609-143123878	0.0441527	0.657462	0
1471	chr7-38411396-38411573	0.164151	0.657488	0
1472	chr4-49108618-49108824	0.057595	0.657535	0
1473	chr8-142551784-142551949	0.104794	0.657702	0
1474	chr12-6493970-6494221	0.0176065	0.658048	0
1475	chr7-63230679-63230820	0.216658	0.658069	0
1476	chr7-56396107-56396320	0.132966	0.658191	0
1477	chr1-34528059-34528214	0.0102167	0.658227	0
1478	chr10-98790682-98790883	0.125274	0.658273	0
1479	chr17-51931043-51931284	0.044007	0.658276	0
1480	chr20-62010857-62010964	0.189433	0.658327	0
1481	chr8-3033171-3033216	0.0241822	0.658381	0
1482	chr9-138599133-138599361	0.124404	0.658651	0
1483	chr2-207621245-207621309	0.0765526	0.658718	0
1484	chr20-58313820-58313961	0.0489483	0.65886	0
1485	chr5-1419626-1419838	0.0494494	0.658938	0
1486	chr7-153602233-153602396	0.0197687	0.658986	0
1487	chr21-9708728-9708944	0.155178	0.658987	0
1488	chrY-9983795-9984034	0.137149	0.659178	0
1489	chr8-3100216-3100459	0.109256	0.65942	0
1490	chr22-49292334-49292440	0.0504215	0.659609	0
1491	chr12-132104041-132104121	0.0515618	0.659628	0
1492	chr2-87724719-87724775	0.21877	0.659848	0
1493	chr7-44179944-44180144	0.288685	0.660017	0
1494	chr19-30610099-30610253	0.0756162	0.660026	0
1495	chr21-45789615-45789913	0.18257	0.660192	0
1496	chr14-106132280-106132348	0.0827481	0.660288	0
1497	chr22-38180988-38181237	0.0908557	0.660303	0
1498	chr19-30614178-30614342	0.0915025	0.660364	0
1499	chr19-9600076-9600247	0.0662615	0.660459	0
1500	chr3-195726960-195727200	0.213062	0.660474	0
1501	chr14-96293895-96294194	0.0658386	0.660938	0
1502	chr9-140037183-140037267	0.104637	0.660987	0
1503	chr7-157500065-157500104	0.0114692	0.661093	0
1504	chr4-3583547-3583639	0.227222	0.661164	0
1505	chr19-34120378-34120659	0.0694485	0.661191	0
1506	chr19-29888411-29888608	0.0321098	0.661294	0
1507	chr8-883584-883836	0.0156463	0.661338	0
1508	chr2-130194948-130194986	0.0094925	0.661397	0
1509	chr22-48777250-48777406	0.097445	0.661458	0
1510	chr14-77121141-77121346	0.0615824	0.661552	0
1511	chr6-151366079-151366247	0.0102911	0.66159	0
1512	chr9-96682853-96683063	0.137107	0.661638	0
1513	chrX-140993322-140993460	0.146511	0.661919	0
1514	chr16-89084780-89084981	0.196664	0.661923	0
1515	chr17-21240936-21241158	0.291357	0.662008	0
1516	chr7-57023550-57023694	0.0247863	0.662057	0
1517	chr7-157537732-157537893	0.264564	0.662162	0
1518	chr12-6493677-6493917	0.0161547	0.662304	0
1519	chr4-49101964-49102188	0.157684	0.662464	0
1520	chr17-21516641-21516810	0.141271	0.6625	0
1521	chr15-88728990-88729083	0.0298903	0.662586	0
1522	chr22-17326374-17326517	0.198948	0.662651	0
1523	chr18-75629779-75630030	0.0226936	0.662735	0
1524	chr2-121880961-121881073	0.0573879	0.662819	0
1525	chr22-17047102-17047296	0.111077	0.662823	0
1526	chr20-57372400-57372655	0.227568	0.662846	0
1527	chr19-4059472-4059741	0.13023	0.662849	0
1528	chr1-143457524-143457580	0.130432	0.66294	0
1529	chr7-132112670-132112805	0.155646	0.662947	0
1530	chr10-133147905-133148007	0.0054174	0.663004	0
1531	chrX-119291588-119291799	0.163637	0.663089	0
1532	chr7-447671-447847	0.241821	0.663355	0
1533	chr20-15613392-15613425	0.103988	0.663502	0
1534	chr10-134330965-134331148	0.0772567	0.663548	0
1535	chr7-157586189-157586345	0.121804	0.663757	0
1536	chr6-167163012-167163173	0.245893	0.663826	0
1537	chr21-9968471-9968699	0.209188	0.664303	0
1538	chr7-152617439-152617577	0.0764302	0.664487	0
1539	chr22-23242305-23242450	0.0397458	0.664612	0
1540	chr17-71572368-71572511	0.0695292	0.664716	0
1541	chr6-168591705-168591914	0.252044	0.664792	0
1542	chr18-22790698-22790772	0.0094697	0.664833	0
1543	chr8-142708804-142709073	0.0672315	0.66485	0
1544	chr9-68305579-68305810	0.270249	0.664923	0
1545	chr14-95520908-95521063	0.203984	0.664954	0
1546	chr3-50198090-50198315	0.0533031	0.664997	0
1547	chr19-51151724-51151840	0.0100055	0.66517	0
1548	chr4-49277839-49278067	0.280767	0.665209	0
1549	chr1-21913557-21913776	0.0131232	0.665431	0
1550	chr20-62313915-62314019	0.0428665	0.665462	0
1551	chr20-62760615-62760821	0.135268	0.665463	0
1552	chr14-101539383-101539636	0.12021	0.665515	0
1553	chr6-161265355-161265505	0.132488	0.665614	0
1554	chr10-8145187-8145361	0.277637	0.665625	0
1555	chr22-49553599-49553780	0.0544338	0.665689	0
1556	chr2-87634431-87634571	0.262269	0.665901	0
1557	chr15-66209165-66209347	0.0231935	0.665948	0
1558	chr12-132977775-132977818	0.217143	0.665963	0
1559	chr2-202977860-202977970	0.113621	0.665966	0
1560	chr8-47295663-47295770	0.192305	0.666057	0
1561	chr22-48237936-48238186	0.142869	0.66616	0
1562	chr15-25429261-25429408	0.0509885	0.666377	0
1563	chr20-23757965-23758101	0.0901803	0.666386	0
1564	chr8-1009479-1009577	0.120821	0.666477	0
1565	chr17-80188275-80188518	0.0544399	0.66649	0
1566	chr19-45248827-45248895	0.0273456	0.66655	0
1567	chr22-16096132-16096392	0.258405	0.666616	0
1568	chr1-5913258-5913429	0.0711574	0.666631	0
1569	chr19-29827398-29827530	0.0057956	0.666666	0
1570	chr14-19649669-19649871	0.110235	0.666701	0
1571	chr17-11294591-11294685	0.0275546	0.666709	0
1572	chr15-88603691-88603821	0.0732197	0.666761	0
1573	chr12-13628419-13628629	0.199412	0.666774	0
1574	chr22-49442654-49442829	0.148147	0.666806	0
1575	chr19-30561618-30561809	0.212815	0.666841	0
1576	chr4-8958625-8958782	0.239781	0.666847	0
1577	chrX-113752948-113753103	0.0950712	0.666934	0
1578	chr4-49634427-49634572	0.0052274	0.666944	0
1579	chr2-89868669-89868888	0.0351957	0.667268	0
1580	chr7-44308429-44308701	0.231304	0.667282	0
1581	chr4-190527707-190527766	0.176862	0.667293	0
1582	chr3-184487655-184487891	0.0733984	0.667385	0
1583	chr4-7418414-7418513	0.0802585	0.667531	0
1584	chr8-1039369-1039474	0.0171742	0.667867	0
1585	chr4-49526115-49526399	0.147814	0.667912	0
1586	chr7-57250766-57250847	0.0751448	0.667926	0
1587	chr8-143706279-143706563	0.130456	0.667978	0
1588	chr6-75198723-75198838	0.180436	0.667995	0
1589	chr8-34147454-34147508	0.0785582	0.668034	0
1590	chr8-143273852-143273896	0.0417557	0.668057	0
1591	chr9-135089623-135089831	0.162887	0.668267	0
1592	chr19-30910844-30911012	0.0863799	0.668389	0
1593	chr8-7527668-7527818	0.0534793	0.668445	0
1594	chr2-119927983-119928220	0.294005	0.668473	0
1595	chr10-44191050-44191192	0.261574	0.668566	0
1596	chr16-88943935-88944157	0.0415359	0.668571	0
1597	chr1-2161386-2161610	0.0680418	0.668647	0
1598	chr13-19567344-19567476	0.103414	0.668755	0
1599	chr2-98333921-98334049	0.240352	0.668813	0
1600	chr10-72232899-72233064	0.074508	0.668835	0
1601	chr11-131062659-131062826	0.126789	0.668935	0
1602	chr10-42362032-42362167	0.0184656	0.668956	0
1603	chr16-33294580-33294745	0.0662252	0.668998	0
1604	chr9-135883215-135883279	0.0657851	0.668998	0
1605	chr15-21316171-21316264	0.114014	0.669024	0
1606	chr4-49515847-49516092	0.166937	0.669086	0
1607	chr10-133563649-133563791	0.235026	0.669187	0
1608	chrY-13462233-13462506	0.289234	0.669204	0
1609	chr2-2667461-2667656	0.225825	0.669343	0
1610	chr5-178783504-178783632	0.0676279	0.669604	0
1611	chr19-22784582-22784794	0.0968633	0.669635	0
1612	chr2-91604700-91604889	0.261056	0.669654	0
1613	chr14-20020334-20020553	0.141009	0.669695	0
1614	chr22-49423291-49423467	0.0730813	0.669763	0
1615	chr21-10470225-10470432	0.128524	0.669873	0
1616	chr17-75319144-75319386	0.0282339	0.669903	0
1617	chr16-50564813-50564981	0.0666245	0.670261	0
1618	chr8-142756806-142756901	0.0361582	0.670479	0
1619	chr16-46408455-46408714	0.209248	0.670507	0
1620	chr7-154441426-154441568	0.132759	0.670588	0
1621	chr13-19240607-19240739	0.213623	0.670668	0
1622	chr12-1955842-1956109	0.21833	0.670669	0
1623	chr16-1232181-1232363	0.146001	0.670732	0
1624	chr20-62004873-62005163	0.276693	0.670873	0
1625	chr4-147726114-147726223	0.0289542	0.670935	0
1626	chr8-139681409-139681644	0.0564956	0.671316	0
1627	chr10-10308772-10309023	0.221097	0.671434	0
1628	chr1-2838622-2838867	0.109604	0.671491	0
1629	chr11-43124419-43124640	0.0422374	0.671516	0
1630	chr9-126139725-126139893	0.243456	0.67155	0
1631	chr2-240641308-240641453	0.0664705	0.671577	0
1632	chr4-49272870-49273150	0.212729	0.671598	0
1633	chr19-34189584-34189823	0.119746	0.671745	0
1634	chr4-190329630-190329688	0.0682085	0.671749	0
1635	chr5-6354637-6354686	0.0805941	0.671751	0
1636	chr9-128810511-128810578	0.0281668	0.671864	0
1637	chr17-3791795-3791925	0.0169813	0.671906	0
1638	chr16-87110744-87110906	0.0934194	0.672094	0
1639	chr17-11738039-11738265	0.0682225	0.672392	0
1640	chr5-773764-773989	0.255533	0.672441	0
1641	chr12-129675445-129675642	0.235997	0.672496	0
1642	chrX-76443932-76444018	0.014016	0.672563	0
1643	chr12-117847496-117847516	0.108674	0.672607	0
1644	chr17-79949665-79949817	0.0247835	0.672693	0
1645	chr17-77363107-77363288	0.147024	0.6727	0
1646	chr14-106063129-106063218	0.0964745	0.67271	0
1647	chr13-109244612-109244812	0.0949018	0.672814	0
1648	chr19-57332963-57333113	0.0205936	0.67301	0
1649	chr19-51962132-51962391	0.111197	0.673103	0
1650	chr7-57052880-57052993	0.0481866	0.673115	0
1651	chr20-61681914-61682142	0.163751	0.673161	0
1652	chr5-149518505-149518604	0.12312	0.673267	0
1653	chr16-89665781-89666056	0.285874	0.673337	0
1654	chr19-42570897-42570995	0.197356	0.673518	0
1655	chr5-1686766-1686929	0.135119	0.673543	0
1656	chr14-99673914-99674062	0.0694589	0.673626	0
1657	chr11-21836006-21836163	0.047654	0.673631	0
1658	chr15-25444812-25444877	0.142579	0.673666	0
1659	chr22-49428174-49428307	0.17718	0.673698	0
1660	chr9-138628815-138629028	0.150397	0.673734	0
1661	chr9-140872348-140872364	0.0140973	0.673739	0
1662	chr14-106202998-106203192	0.255819	0.673758	0
1663	chr7-495503-495759	0.119678	0.673761	0
1664	chr5-1201454-1201714	0.125932	0.673782	0
1665	chr6-161263202-161263468	0.231856	0.673792	0
1666	chr5-113631055-113631122	0.0054952	0.6738	0
1667	chr19-29895740-29895945	0.0927766	0.673878	0
1668	chr10-39142002-39142191	0.121173	0.674098	0
1669	chr2-21495169-21495444	0.0992782	0.67419	0
1670	chr11-134709900-134710146	0.0547397	0.674214	0
1671	chr5-174426874-174427048	0.221251	0.674235	0
1672	chr13-32053399-32053478	0.16389	0.674269	0
1673	chr8-5425564-5425692	0.0872649	0.674374	0
1674	chr8-142593742-142593951	0.202668	0.67445	0
1675	chr18-77344024-77344254	0.0772764	0.674551	0
1676	chr22-44281298-44281461	0.146934	0.674562	0
1677	chr21-10614544-10614580	0.0794051	0.674594	0
1678	chr7-1338320-1338534	0.229063	0.674613	0
1679	chrY-852936-852985	0.0374674	0.674848	0
1680	chr3-6741733-6741813	0.0159647	0.674919	0
1681	chr10-50852260-50852367	0.174783	0.674927	0
1682	chr1-213576693-213576796	0.0786631	0.675139	0
1683	chr21-10622778-10622916	0.112397	0.675148	0
1684	chr2-241309354-241309532	0.142333	0.675233	0
1685	chr12-125941543-125941781	0.0530895	0.675233	0
1686	chr9-138295006-138295127	0.160275	0.675235	0
1687	chr4-49657459-49657633	0.0823021	0.67535	0
1688	chr15-20545847-20546018	0.165551	0.675396	0
1689	chr16-1162240-1162404	0.214126	0.675427	0
1690	chr7-151425057-151425190	0.0122759	0.675506	0
1691	chr1-21629402-21629468	0.108106	0.675567	0
1692	chr10-130280227-130280495	0.127929	0.675791	0
1693	chr4-190643828-190644053	0.225871	0.675794	0
1694	chr2-127692751-127692877	0.109089	0.675979	0
1695	chr2-241890034-241890074	0.166099	0.676073	0
1696	chr21-9653377-9653622	0.154121	0.676199	0
1697	chr8-142442822-142443014	0.190172	0.676203	0
1698	chr20-2739164-2739399	0.149271	0.67629	0
1699	chr15-20210755-20210943	0.119163	0.67633	0
1700	chr1-4666107-4666320	0.0221513	0.67636	0
1701	chr19-1262053-1262248	0.0038677	0.67652	0
1702	chr15-21224323-21224344	0.0852395	0.676656	0
1703	chr17-72078321-72078415	0.0068588	0.676762	0
1704	chr22-49407639-49407782	0.0579334	0.676858	0
1705	chr2-2726140-2726370	0.18203	0.676895	0
1706	chr16-71442982-71443051	0.0599472	0.676992	0
1707	chr10-99649466-99649635	0.110285	0.677017	0
1708	chr2-2649385-2649584	0.187334	0.677107	0
1709	chr10-134761542-134761558	0.0206078	0.677255	0
1710	chr20-46523485-46523763	0.0568632	0.677411	0
1711	chr13-114912049-114912142	0.158479	0.67749	0
1712	chrX-152237000-152237149	0.108365	0.677615	0
1713	chr10-23974954-23975062	0.0618108	0.67762	0
1714	chr17-21730996-21731224	0.0622662	0.677762	0
1715	chr5-125490754-125490930	0.171279	0.677773	0
1716	chr16-5299342-5299465	0.0099933	0.677894	0
1717	chr16-32297001-32297143	0.158187	0.677988	0
1718	chr12-125997542-125997735	0.250159	0.678011	0
1719	chr7-57637638-57637862	0.177437	0.678116	0
1720	chr20-934597-934773	0.215897	0.678186	0
1721	chr18-76478869-76479079	0.0293392	0.678216	0
1722	chr2-859821-860060	0.135798	0.678273	0
1723	chr15-67341189-67341231	0.0067813	0.678334	0
1724	chr17-75830443-75830611	0.0972867	0.678343	0
1725	chr11-702829-702986	0.253192	0.678553	0
1726	chr19-29987296-29987472	0.228223	0.678702	0
1727	chr20-31670783-31670844	0.127824	0.678724	0
1728	chr10-132977375-132977551	0.0965017	0.678772	0
1729	chr22-49574109-49574370	0.16855	0.678873	0
1730	chr1-2592696-2592949	0.197799	0.678996	0
1731	chr22-49286264-49286420	0.0511722	0.679244	0
1732	chr10-133026964-133027198	0.0398734	0.679342	0
1733	chr1-2797255-2797342	0.196792	0.679369	0
1734	chr16-33790425-33790613	0.090846	0.679407	0
1735	chr22-49560257-49560487	0.0588787	0.679471	0
1736	chr14-105022806-105023046	0.0735454	0.679577	0
1737	chr19-24201823-24201919	0.0738885	0.679581	0
1738	chr10-39082384-39082564	0.0816385	0.679612	0
1739	chr1-37297926-37297976	0.0250863	0.679727	0
1740	chr19-33231419-33231616	0.0368098	0.679756	0
1741	chr13-112041415-112041511	0.079137	0.679769	0
1742	chr19-42314569-42314591	0.028017	0.679786	0
1743	chr5-178881548-178881695	0.15335	0.679847	0
1744	chr7-158118579-158118796	0.103516	0.679922	0
1745	chr10-117585843-117586004	0.0958203	0.680041	0
1746	chr15-74358637-74358777	0.274315	0.680134	0
1747	chr16-25445313-25445398	0.0753661	0.680156	0
1748	chr7-157687794-157687949	0.103264	0.680238	0
1749	chr9-78263680-78263890	0.131297	0.680293	0
1750	chr4-49215398-49215467	0.0678544	0.680376	0
1751	chr14-99335253-99335553	0.0943701	0.680447	0
1752	chr8-143052016-143052286	0.0227109	0.680459	0
1753	chr11-1145930-1146008	0.117112	0.680478	0
1754	chr4-53285094-53285183	0.116212	0.680495	0
1755	chr17-77244846-77245043	0.0775434	0.680528	0
1756	chr12-126172760-126172853	0.0616845	0.680543	0
1757	chr4-1489164-1489240	0.106993	0.680555	0
1758	chr5-8053131-8053260	0.0834492	0.680594	0
1759	chr1-3588201-3588428	0.149631	0.680667	0
1760	chr5-175270075-175270245	0.0472525	0.680675	0
1761	chr17-71734362-71734459	0.0369854	0.680762	0
1762	chr18-76578190-76578238	0.0715823	0.680782	0
1763	chr22-49371296-49371517	0.0780487	0.680885	0
1764	chr1-142671970-142672005	0.108442	0.680917	0
1765	chr7-1303664-1303878	0.221535	0.681124	0
1766	chr6-41161678-41161954	0.245737	0.681145	0
1767	chr15-20388895-20389120	0.124591	0.681382	0
1768	chr8-1409515-1409705	0.116918	0.681388	0
1769	chr9-137780437-137780647	0.25636	0.68144	0
1770	chr19-40360930-40361146	0.236029	0.681557	0
1771	chr19-8853959-8854232	0.232793	0.681666	0
1772	chr2-1444928-1445047	0.20049	0.681759	0
1773	chr7-104350173-104350371	0.25664	0.681853	0
1774	chr10-130345728-130345963	0.04883	0.681987	0
1775	chr1-13143735-13143830	0.0191766	0.68205	0
1776	chrX-1760326-1760397	0.003895	0.682253	0
1777	chr19-29517511-29517703	0.0444783	0.682323	0
1778	chr19-42654691-42654954	0.132401	0.682336	0
1779	chr1-1009741-1010011	0.149944	0.68234	0
1780	chr1-177361629-177361727	0.0116119	0.682356	0
1781	chr14-106725296-106725383	0.120237	0.682489	0
1782	chr14-106117538-106117741	0.272566	0.682512	0
1783	chr4-49143505-49143671	0.106159	0.682713	0
1784	chr4-190421659-190421910	0.0464372	0.682748	0
1785	chr11-133519830-133520060	0.0114162	0.682753	0
1786	chr5-177380511-177380585	0.192848	0.682832	0
1787	chr1-2496522-2496715	0.108172	0.682835	0
1788	chr4-190520542-190520693	0.0324196	0.682912	0
1789	chr15-29743627-29743782	0.0593746	0.68293	0
1790	chr20-61789230-61789397	0.161218	0.682965	0
1791	chr16-89074495-89074546	0.0294442	0.682984	0
1792	chr7-154946571-154946694	0.0876183	0.682994	0
1793	chr18-5457726-5457801	0.0200327	0.683085	0
1794	chr15-28213124-28213277	0.151863	0.683108	0
1795	chr4-1035418-1035635	0.0550399	0.683327	0
1796	chr22-50130917-50131035	0.0658123	0.683465	0
1797	chr22-23259496-23259624	0.161319	0.683469	0
1798	chr7-1595247-1595521	0.0615014	0.683563	0
1799	chr14-106047916-106048021	0.171519	0.683574	0
1800	chr19-4212654-4212813	0.0151657	0.68359	0
1801	chr14-99452485-99452738	0.0651556	0.683624	0
1802	chr11-3252588-3252807	0.0651654	0.683632	0
1803	chr3-13186142-13186371	0.299271	0.683678	0
1804	chr22-49202106-49202357	0.16081	0.68374	0
1805	chr3-10458802-10459054	0.139912	0.683784	0
1806	chr20-61178223-61178400	0.258907	0.683795	0
1807	chr19-2723242-2723470	0.0408403	0.683831	0
1808	chr20-24537902-24538013	0.0654501	0.683913	0
1809	chr14-107062356-107062453	0.155269	0.684006	0
1810	chr12-34479161-34479295	0.106251	0.684034	0
1811	chr16-4344391-4344578	0.128082	0.684131	0
1812	chr19-54861315-54861535	0.170484	0.684132	0
1813	chr19-57385348-57385430	0.127281	0.684192	0
1814	chr10-100456499-100456643	0.0719077	0.684328	0
1815	chr9-98349781-98349838	0.148932	0.684507	0
1816	chr22-43796684-43796844	0.180481	0.684509	0
1817	chr19-29567882-29567967	0.112407	0.684598	0
1818	chr21-11169386-11169610	0.217967	0.684598	0
1819	chr19-4172401-4172538	0.100017	0.684678	0
1820	chr16-46403694-46403860	0.273413	0.68469	0
1821	chr15-86622765-86622823	0.0519577	0.684709	0
1822	chr16-32877716-32877786	0.0135679	0.684729	0
1823	chr16-7016440-7016579	0.0448702	0.684731	0
1824	chr19-30850223-30850395	0.250174	0.684802	0
1825	chr19-34268475-34268586	0.114437	0.684894	0
1826	chr7-1307757-1307971	0.14089	0.68501	0
1827	chr19-29606723-29606877	0.0984697	0.685029	0
1828	chr18-77387269-77387518	0.211102	0.685056	0
1829	chr2-1224640-1224921	0.1162	0.685137	0
1830	chr8-144053017-144053113	0.101636	0.685246	0
1831	chr10-130610369-130610634	0.098065	0.685266	0
1832	chr10-7733983-7734092	0.0738695	0.685366	0
1833	chr21-46023013-46023179	0.195034	0.685374	0
1834	chr21-14981258-14981429	0.284699	0.685592	0
1835	chr2-113998686-113998702	0.0527526	0.685762	0
1836	chr20-57876470-57876668	0.208983	0.685817	0
1837	chr13-112680472-112680665	0.136629	0.685906	0
1838	chr4-3598891-3599141	0.22536	0.68617	0
1839	chr18-40941574-40941636	0.0253413	0.686263	0
1840	chr2-90383055-90383341	0.289517	0.686364	0
1841	chr14-99647647-99647901	0.23058	0.686645	0
1842	chr1-4129092-4129186	0.0480722	0.686662	0
1843	chr7-154845320-154845417	0.0313253	0.686678	0
1844	chr12-7266250-7266391	0.269529	0.686679	0
1845	chr8-1516423-1516651	0.119469	0.6867	0
1846	chr4-80042021-80042117	0.0455747	0.686747	0
1847	chr7-152881018-152881238	0.0722884	0.686769	0
1848	chr7-154447863-154448040	0.0358387	0.68708	0
1849	chr5-176175792-176175993	0.0469752	0.687171	0
1850	chr8-1534558-1534618	0.0616471	0.687407	0
1851	chr11-2933944-2933968	0.0143853	0.687453	0
1852	chr5-107909327-107909503	0.0497653	0.687499	0
1853	chr14-106239070-106239236	0.0601597	0.687532	0
1854	chr16-49383443-49383636	0.192584	0.687566	0
1855	chr20-62745727-62745902	0.251022	0.687592	0
1856	chr14-104828302-104828491	0.126702	0.687595	0
1857	chr19-29969936-29970148	0.244574	0.687637	0
1858	chr2-48787669-48787797	0.114764	0.687665	0
1859	chr8-2342883-2343177	0.147214	0.687673	0
1860	chr16-89081799-89082027	0.292508	0.687695	0
1861	chr1-2746339-2746546	0.0876997	0.687805	0
1862	chr5-178634858-178635006	0.230342	0.687835	0
1863	chr20-62001868-62002062	0.168339	0.687862	0
1864	chr21-45712097-45712371	0.166196	0.688379	0
1865	chr5-1666317-1666466	0.20602	0.688538	0
1866	chr22-25366097-25366228	0.0978557	0.688544	0
1867	chr11-59813640-59813657	0.0443725	0.688604	0
1868	chr4-187614607-187614831	0.1237	0.688624	0
1869	chr22-45200445-45200621	0.153203	0.688897	0
1870	chr17-43248859-43248972	0.0034977	0.688913	0
1871	chr16-6751271-6751334	0.130552	0.689015	0
1872	chr1-7729202-7729344	0.073156	0.689025	0
1873	chr11-38272695-38272784	0.163468	0.689062	0
1874	chr7-142636799-142636919	0.129203	0.689248	0
1875	chr10-44281423-44281631	0.085786	0.689262	0
1876	chr22-45433871-45433951	0.0804596	0.689295	0
1877	chr22-21018564-21018680	0.157668	0.689499	0
1878	chr22-49787925-49788157	0.117289	0.689593	0
1879	chr2-2740546-2740679	0.0240815	0.689594	0
1880	chr10-130685243-130685282	0.0052892	0.689628	0
1881	chr17-72095674-72095888	0.105494	0.689631	0
1882	chr19-28790644-28790872	0.0378939	0.689948	0
1883	chr20-39969657-39969872	0.187641	0.69001	0
1884	chr16-26385538-26385562	0.199621	0.690053	0
1885	chr19-46832728-46832860	0.0540613	0.690068	0
1886	chr10-42726416-42726581	0.0180377	0.69008	0
1887	chr2-47261255-47261382	0.0090045	0.690144	0
1888	chr2-114329270-114329389	0.24921	0.690225	0
1889	chr7-57249129-57249314	0.0452523	0.690287	0
1890	chr11-50279561-50279600	0.0449588	0.690342	0
1891	chr12-117768513-117768678	0.166848	0.690356	0
1892	chr1-37425793-37425937	0.0284542	0.690409	0
1893	chr9-96563543-96563630	0.0231974	0.69051	0
1894	chr19-56948501-56948752	0.0365501	0.690564	0
1895	chr19-34165771-34165928	0.0197702	0.690612	0
1896	chr11-45130064-45130187	0.115752	0.690682	0
1897	chr9-136445028-136445305	0.298311	0.690727	0
1898	chr21-45855705-45855758	0.134918	0.69074	0
1899	chr12-130234581-130234787	0.100074	0.690769	0
1900	chr22-48700544-48700702	0.130452	0.690936	0
1901	chr13-19537049-19537181	0.140152	0.690958	0
1902	chr10-134854050-134854232	0.272103	0.691035	0
1903	chr10-42357518-42357782	0.0217222	0.691078	0
1904	chr1-37738239-37738456	0.0145958	0.691102	0
1905	chr22-50506001-50506025	0.0954839	0.691395	0
1906	chr10-133602978-133603150	0.0677427	0.691403	0
1907	chr20-58144235-58144368	0.19745	0.691559	0
1908	chr2-2466251-2466378	0.0233758	0.691562	0
1909	chr22-45945164-45945260	0.0088994	0.691584	0
1910	chr5-2699738-2699910	0.242724	0.691593	0
1911	chr20-59310855-59310920	0.0057939	0.691611	0
1912	chr21-10087504-10087523	0.038954	0.691613	0
1913	chr14-96243650-96243857	0.130755	0.691654	0
1914	chr16-832829-833111	0.258387	0.69171	0
1915	chr5-178834598-178834882	0.0867918	0.691818	0
1916	chr2-162138677-162138897	0.254009	0.691883	0
1917	chr7-67355058-67355122	0.0973947	0.69197	0
1918	chr17-27073614-27073767	0.14301	0.692209	0
1919	chr12-6471351-6471520	0.166719	0.692218	0
1920	chr1-4754798-4755075	0.0789297	0.692283	0
1921	chr10-80562767-80562912	0.234081	0.692294	0
1922	chr15-29743431-29743556	0.0478784	0.69234	0
1923	chr8-2988072-2988347	0.0385491	0.692358	0
1924	chr4-681347-681561	0.0923779	0.692392	0
1925	chr9-137937734-137937978	0.148094	0.692474	0
1926	chr16-32926577-32926667	0.116276	0.692479	0
1927	chr6-40159666-40159697	0.0245363	0.692488	0
1928	chr3-90284604-90284739	0.0463444	0.692542	0
1929	chr19-8876370-8876643	0.272592	0.692551	0
1930	chr10-132309054-132309297	0.0649904	0.692601	0
1931	chr16-32297215-32297308	0.0634079	0.692698	0
1932	chr12-131189483-131189702	0.199167	0.692712	0
1933	chr5-1733574-1733777	0.237324	0.692724	0
1934	chr21-45869688-45869884	0.111078	0.692745	0
1935	chr12-128957788-128957999	0.0297989	0.692801	0
1936	chr17-33219896-33219925	0.188963	0.692926	0
1937	chr7-72824994-72825258	0.273437	0.693002	0
1938	chr12-125978857-125979019	0.197318	0.693094	0
1939	chr21-9857315-9857403	0.123426	0.693136	0
1940	chr2-1221733-1222014	0.0800862	0.693292	0
1941	chr13-58777546-58777600	0.124781	0.693299	0
1942	chr9-135106503-135106765	0.218015	0.69331	0
1943	chr16-34209988-34210082	0.0207535	0.69334	0
1944	chr17-77277336-77277571	0.099156	0.693458	0
1945	chr4-190512810-190512882	0.0184073	0.693628	0
1946	chr16-46418301-46418530	0.284307	0.69366	0
1947	chr5-178558900-178559012	0.158384	0.693673	0
1948	chr15-25809780-25809910	0.111049	0.693824	0
1949	chr1-119362216-119362350	0.245469	0.693933	0
1950	chr9-136081830-136082060	0.295578	0.694009	0
1951	chr21-42908138-42908378	0.226423	0.694056	0
1952	chr20-41804873-41804924	0.0055075	0.694058	0
1953	chr19-29897894-29897977	0.0175385	0.694069	0
1954	chr12-126665515-126665775	0.109909	0.694187	0
1955	chr17-21517707-21517885	0.149314	0.694373	0
1956	chr2-242294648-242294906	0.0733412	0.694388	0
1957	chr20-41534734-41534859	0.0095432	0.694443	0
1958	chr7-67744930-67745125	0.0971417	0.694446	0
1959	chr1-1208099-1208295	0.0325877	0.694468	0
1960	chr12-132981450-132981693	0.24314	0.6945	0
1961	chr14-106610373-106610520	0.217017	0.69452	0
1962	chr1-4200944-4201093	0.095558	0.694585	0
1963	chr13-113656290-113656468	0.185451	0.694624	0
1964	chr7-153137808-153137915	0.0680729	0.694674	0
1965	chr15-70276263-70276379	0.0107105	0.694776	0
1966	chr20-40675367-40675511	0.0163285	0.694779	0
1967	chr11-134266087-134266135	0.0474593	0.694886	0
1968	chr11-2457721-2458003	0.233759	0.694889	0
1969	chrX-145141389-145141497	0.292454	0.694922	0
1970	chr11-50371606-50371721	0.0634219	0.694927	0
1971	chr2-87623859-87624082	0.174314	0.694948	0
1972	chr8-808632-808820	0.113378	0.694948	0
1973	chr4-49580404-49580479	0.120262	0.695029	0
1974	chr9-134698725-134698926	0.241323	0.69506	0
1975	chr22-19928553-19928668	0.219462	0.695088	0
1976	chr11-119993459-119993598	0.241891	0.695107	0
1977	chr7-57640141-57640367	0.281143	0.695129	0
1978	chr3-74800787-74800945	0.149908	0.695228	0
1979	chr1-37071733-37071954	0.18973	0.695295	0
1980	chrX-152951511-152951703	0.235827	0.695306	0
1981	chr14-106083225-106083336	0.213387	0.6954	0
1982	chr11-133497720-133497947	0.0099845	0.695449	0
1983	chr1-2826586-2826750	0.0482646	0.695506	0
1984	chr22-49234688-49234824	0.217427	0.69554	0
1985	chr12-116015513-116015612	0.023739	0.69563	0
1986	chr5-173193178-173193364	0.0684863	0.695793	0
1987	chr22-49339614-49339817	0.0450826	0.695984	0
1988	chr8-47240159-47240195	0.0702865	0.696021	0
1989	chr19-30800889-30801047	0.0716955	0.696042	0
1990	chr10-130658742-130658945	0.0193787	0.696119	0
1991	chr17-77171699-77171874	0.0290286	0.696323	0
1992	chr17-10651975-10652112	0.188864	0.696358	0
1993	chr22-50945231-50945451	0.160033	0.696359	0
1994	chr15-88488858-88488969	0.0405437	0.696368	0
1995	chr4-8658679-8658780	0.0987881	0.696415	0
1996	chr1-1919862-1920001	0.273511	0.696426	0
1997	chr14-106082976-106083076	0.0450465	0.696481	0
1998	chr4-3824304-3824518	0.253879	0.696532	0
[truncated: 6,299 more rows]

## Sheet: Table S5
Supplementary Table 5: DMRs in gastric cancer cell lines comparing to WBCs.
#	chr-start-end	Gastric cancer cell	Whole blood cell	p-val
1	chr12-2162163-2162412	0.759768	0.0018658	0
2	chr9-37576325-37576570	0.778434	0.0019817	0
3	chr4-89378506-89378771	0.79313	0.0021473	0
4	chr8-144640630-144640874	0.725441	0.0023912	0
5	chr16-30429504-30429768	0.777546	0.0026146	0
6	chr4-657433-657673	0.725595	0.0027427	0
7	chr8-72755945-72756170	0.781087	0.0027602	0
8	chr22-44577135-44577384	0.793132	0.0027817	0
9	chr2-217471536-217471664	0.7827	0.0029205	0
10	chr1-28286277-28286522	0.70085	0.0029602	0
11	chr2-60962787-60963057	0.792839	0.0029816	0
12	chr2-232395074-232395282	0.760956	0.003066	0
13	chr11-128564529-128564797	0.705721	0.0031359	0
14	chr8-144640378-144640621	0.775302	0.0032475	0
15	chr9-37037000-37037159	0.789297	0.0032482	0
16	chr1-28198966-28199200	0.720558	0.0032724	0
17	chr22-20460260-20460534	0.751242	0.0032746	0
18	chr12-52240731-52240957	0.789825	0.0033021	0
19	chr11-14926505-14926680	0.750786	0.0033229	0
20	chr12-53085168-53085331	0.777748	0.0033579	0
21	chr9-140116810-140117088	0.759325	0.0034587	0
22	chr10-72240136-72240156	0.739578	0.003462	0
23	chr9-37576075-37576316	0.747338	0.0034632	0
24	chr17-8869213-8869457	0.763339	0.003655	0
25	chr9-139595813-139596029	0.711287	0.0036753	0
26	chr11-117857076-117857297	0.726839	0.0036797	0
27	chr12-63026072-63026268	0.726778	0.0036805	0
28	chr7-148982360-148982626	0.751926	0.0037709	0
29	chr13-21650227-21650399	0.789441	0.0038012	0
30	chr2-109745123-109745363	0.762858	0.0038112	0
31	chr8-97157547-97157820	0.724912	0.0038809	0
32	chr17-48585601-48585798	0.742855	0.0039002	0
33	chr6-40996055-40996219	0.72398	0.0039088	0
34	chr20-50159280-50159537	0.794864	0.003917	0
35	chr19-31840919-31841193	0.7532	0.0039457	0
36	chr7-155597866-155598039	0.739802	0.0039669	0
37	chr8-60030527-60030759	0.7058	0.0039873	0
38	chr20-55964982-55965246	0.745905	0.0039943	0
39	chr8-33371869-33372140	0.737913	0.0040742	0
40	chr10-52833811-52834076	0.732433	0.0040957	0
41	chr16-23847658-23847943	0.716601	0.004123	0
42	chr19-54617881-54618068	0.714267	0.0041238	0
43	chr16-31453915-31454120	0.741797	0.0041641	0
44	chr9-71789322-71789541	0.79086	0.0042053	0
45	chr5-94956109-94956347	0.777748	0.0042106	0
46	chr8-145052855-145053093	0.783907	0.0042648	0
47	chr10-102881049-102881221	0.743277	0.0043025	0
48	chr22-39473198-39473451	0.773277	0.0043255	0
49	chr9-34590949-34591193	0.727161	0.0043403	0
50	chr17-56405826-56405968	0.79756	0.0043518	0
51	chr5-171602483-171602557	0.775119	0.0043531	0
52	chr10-45914949-45915166	0.729978	0.0043648	0
53	chr17-38347707-38348005	0.789053	0.0043692	0
54	chr9-126085050-126085234	0.704515	0.0043762	0
55	chr14-24438944-24439158	0.71504	0.0045503	0
56	chr5-138728242-138728472	0.78281	0.0045789	0
57	chr5-1104734-1104951	0.776827	0.0046908	0
58	chr9-72659064-72659231	0.746388	0.0047238	0
59	chr6-29894705-29894904	0.768061	0.0047487	0
60	chr8-142428065-142428350	0.758487	0.0049019	0
61	chr7-75247308-75247451	0.753141	0.004919	0
62	chrX-44202933-44203151	0.75565	0.0049579	0
63	chr6-159590249-159590415	0.713056	0.0049634	0
64	chr14-77234625-77234893	0.739631	0.0050077	0
65	chr17-65254089-65254276	0.718965	0.0050343	0
66	chr11-47208940-47209164	0.750085	0.0052015	0
67	chr14-51562215-51562487	0.713072	0.0052241	0
68	chr11-47421719-47421963	0.753144	0.0052538	0
69	chr16-75529310-75529505	0.718085	0.0052562	0
70	chr3-46671645-46671800	0.759985	0.0052742	0
71	chr2-73403022-73403234	0.781092	0.0052806	0
72	chr8-29209754-29209897	0.778681	0.0053288	0
73	chr8-145052419-145052576	0.723387	0.0053323	0
74	chr1-236849545-236849799	0.762227	0.0053352	0
75	chr17-10633265-10633490	0.715596	0.0053685	0
76	chr17-2717608-2717762	0.737157	0.0053839	0
77	chr15-40728370-40728569	0.758279	0.0055081	0
78	chr20-37354117-37354386	0.766833	0.0055202	0
79	chr1-153233557-153233804	0.753006	0.0055761	0
80	chr10-73454364-73454596	0.79165	0.0056121	0
81	chr2-238343659-238343863	0.724212	0.0056506	0
82	chr13-29068446-29068724	0.765581	0.0056775	0
83	chr10-135043238-135043493	0.709538	0.0057379	0
84	chr9-100616174-100616428	0.797503	0.0057847	0
85	chr12-3861616-3861765	0.745141	0.0057857	0
86	chr2-233925073-233925233	0.791591	0.0058051	0
87	chr9-99639591-99639736	0.769245	0.005808	0
88	chr11-14665300-14665564	0.732058	0.0058503	0
89	chr5-177666511-177666732	0.730735	0.0058961	0
90	chr22-39472936-39473112	0.757731	0.0059031	0
91	chr15-96904305-96904552	0.721933	0.005906	0
92	chr16-29756870-29757160	0.757761	0.0059194	0
93	chr11-117856621-117856846	0.777149	0.0059481	0
94	chr2-202125088-202125325	0.730972	0.0060259	0
95	chr6-710835-711095	0.739637	0.0060932	0
96	chr3-42543647-42543841	0.727636	0.0061368	0
97	chr12-114844062-114844237	0.784359	0.0061733	0
98	chr2-95691098-95691330	0.719247	0.0062011	0
99	chr7-140772941-140773215	0.734631	0.0062148	0
100	chr6-41605912-41606166	0.726042	0.0062346	0
101	chr15-53098023-53098215	0.706594	0.0062474	0
102	chr7-128578827-128578982	0.797897	0.0062672	0
103	chr11-67044674-67044849	0.72926	0.0062696	0
104	chr11-20618668-20618849	0.759957	0.0062751	0
105	chr17-72734355-72734550	0.710138	0.0063191	0
106	chr22-19879579-19879696	0.775414	0.0063301	0
107	chr16-30428970-30429235	0.797224	0.0063463	0
108	chr16-11763016-11763246	0.770953	0.006353	0
109	chr11-18742745-18742986	0.746925	0.0064948	0
110	chr1-26662540-26662775	0.778918	0.0065106	0
111	chr7-157484634-157484852	0.795338	0.0065106	0
112	chr16-49475426-49475667	0.716522	0.006619	0
113	chr7-157483039-157483271	0.79244	0.0066689	0
114	chr6-43892068-43892308	0.725283	0.0066885	0
115	chr6-148688868-148689066	0.719802	0.0067264	0
116	chr1-204653764-204654036	0.782486	0.0067311	0
117	chr16-3221467-3221729	0.776177	0.0067362	0
118	chr9-3181541-3181711	0.776238	0.0067433	0
119	chr17-40335948-40336169	0.747701	0.0069013	0
120	chr18-56936494-56936770	0.766601	0.0069752	0
121	chr9-3181733-3181923	0.783027	0.0070456	0
122	chr19-37095636-37095871	0.782422	0.0071085	0
123	chr11-35441678-35441900	0.785409	0.0071524	0
124	chr2-85360791-85361052	0.772441	0.007155	0
125	chr11-65601239-65601433	0.73848	0.0071607	0
126	chr2-242744440-242744589	0.73387	0.0071736	0
127	chr10-102998372-102998464	0.77005	0.0071877	0
128	chr1-59612716-59612890	0.753884	0.0071992	0
129	chr1-151694105-151694321	0.798213	0.0072201	0
130	chr19-58858821-58859054	0.725511	0.007264	0
131	chr22-23908492-23908727	0.762456	0.0072655	0
132	chr1-145979190-145979438	0.706347	0.0073348	0
133	chr3-194117107-194117279	0.745887	0.0074213	0
134	chr6-150246753-150246993	0.730632	0.0074473	0
135	chr3-139396339-139396541	0.731526	0.0074979	0
136	chr19-14097080-14097311	0.737386	0.0075292	0
137	chr6-108439039-108439308	0.799499	0.0075623	0
138	chr1-77334101-77334319	0.704356	0.0075831	0
139	chr22-42322140-42322426	0.788366	0.0075936	0
140	chr6-29521649-29521912	0.785682	0.0076529	0
141	chr17-74268237-74268460	0.790783	0.0076868	0
142	chr7-140340076-140340310	0.75279	0.0076893	0
143	chr17-25958496-25958673	0.765234	0.0077448	0
144	chr7-155251378-155251648	0.780655	0.0077585	0
145	chr19-7413993-7414074	0.768004	0.0078911	0
146	chr16-85336954-85337228	0.736611	0.0079905	0
147	chr8-143534388-143534666	0.700739	0.0079931	0
148	chr21-34442431-34442675	0.786205	0.0080049	0
149	chr17-2717781-2717932	0.784017	0.0080052	0
150	chr1-241587544-241587777	0.752016	0.0081187	0
151	chr22-19753854-19754114	0.714869	0.0081273	0
152	chr19-51227662-51227875	0.765116	0.0081544	0
153	chr15-26108095-26108353	0.77412	0.0081619	0
154	chr17-4981937-4982163	0.730009	0.0081667	0
155	chr17-32964544-32964796	0.742385	0.0081802	0
156	chr17-40216006-40216151	0.740468	0.0082121	0
157	chr3-12910386-12910605	0.767403	0.0082376	0
158	chr14-95234627-95234837	0.748198	0.008282	0
159	chr16-71460120-71460338	0.76805	0.008284	0
160	chr7-103969628-103969841	0.74346	0.0083648	0
161	chr19-35263603-35263823	0.774096	0.0084153	0
162	chr1-202129617-202129839	0.784707	0.0085168	0
163	chr17-56405994-56406134	0.757567	0.0085184	0
164	chr15-78111653-78111917	0.760502	0.0085484	0
165	chr1-145945140-145945402	0.792314	0.0085523	0
166	chr1-181031578-181031834	0.798995	0.0086375	0
167	chr12-133186976-133187206	0.774056	0.0086928	0
168	chr2-96987685-96987888	0.703361	0.0087279	0
169	chr15-53076189-53076394	0.784342	0.0087405	0
170	chr13-103046832-103047113	0.731535	0.0087594	0
171	chr4-89378239-89378498	0.755656	0.0087676	0
172	chr19-49837211-49837322	0.778518	0.0087736	0
173	chr3-13057985-13058068	0.72117	0.0087907	0
174	chr14-64760790-64760971	0.795936	0.0087927	0
175	chr16-31548933-31549118	0.76856	0.0087977	0
176	chr15-53096190-53096387	0.782477	0.0088164	0
177	chr8-21771059-21771278	0.701323	0.0088335	0
178	chr21-46351029-46351199	0.774903	0.008834	0
179	chr1-167682789-167682981	0.775842	0.0088455	0
180	chr7-101006309-101006553	0.753089	0.0088579	0
181	chr16-30429236-30429500	0.763872	0.0089803	0
182	chr3-117715631-117715880	0.762813	0.0089954	0
183	chr8-72756171-72756388	0.758676	0.0090582	0
184	chr9-117692343-117692516	0.731962	0.0090855	0
185	chr4-5828636-5828737	0.764695	0.0091123	0
186	chr17-19770968-19771246	0.71067	0.0092277	0
187	chr17-6560478-6560732	0.720381	0.0092588	0
188	chr10-130338805-130338994	0.766688	0.0093503	0
189	chr6-167764360-167764629	0.716208	0.0093698	0
190	chr7-153749950-153750216	0.778742	0.0094634	0
191	chr22-50752983-50753223	0.701384	0.0094942	0
192	chr16-3005785-3006043	0.730018	0.0095324	0
193	chr22-29711481-29711734	0.777486	0.0096876	0
194	chr17-71640849-71641138	0.747869	0.0097956	0
195	chr10-45914357-45914630	0.782516	0.0098911	0
196	chr12-111284573-111284777	0.756888	0.0099198	0
197	chr22-21904152-21904402	0.731696	0.0099695	0
198	chr19-4916688-4916914	0.761885	0.0099957	0
199	chr4-140201393-140201581	0.773231	0.0100862	0
200	chr2-127976546-127976813	0.79033	0.0101288	0
201	chr1-223538202-223538466	0.79334	0.0101537	0
202	chr19-7854144-7854420	0.766089	0.0102902	0
203	chr3-112930675-112930946	0.793519	0.0102908	0
204	chr22-44578546-44578720	0.763512	0.0103202	0
205	chr3-184243087-184243279	0.776521	0.010411	0
206	chr10-112837524-112837796	0.785808	0.0104642	0
207	chr8-99960064-99960166	0.753163	0.0105701	0
208	chr17-71640543-71640794	0.78881	0.0106396	0
209	chr15-26108354-26108613	0.744159	0.0107417	0
210	chr1-147520923-147521171	0.745889	0.0108242	0
211	chr15-92938080-92938341	0.758636	0.0108494	0
212	chr1-43919216-43919495	0.795148	0.010861	0
213	chr18-7568564-7568830	0.787582	0.0109542	0
214	chr11-725739-726021	0.784743	0.0109797	0
215	chr16-88496741-88497003	0.747665	0.0110999	0
216	chr20-2672905-2673171	0.78817	0.011119	0
217	chr8-48100232-48100486	0.782883	0.0111283	0
218	chr2-66803314-66803493	0.786372	0.0111364	0
219	chr11-124933053-124933329	0.723554	0.0112055	0
220	chr6-150259572-150259820	0.779564	0.0112202	0
221	chr4-41753670-41753890	0.753521	0.0112696	0
222	chr2-91671082-91671336	0.72205	0.0112739	0
223	chr4-102711830-102712076	0.75782	0.0113116	0
224	chr17-45811310-45811486	0.787873	0.0114055	0
225	chr18-7370881-7371145	0.759629	0.0115459	0
226	chr11-8190605-8190848	0.789768	0.0115573	0
227	chr7-65019295-65019578	0.711067	0.0115656	0
228	chr15-26107835-26108092	0.74286	0.011627	0
229	chr16-65156016-65156242	0.76011	0.0116923	0
230	chr2-96991042-96991266	0.785434	0.0117249	0
231	chr8-21647111-21647358	0.799479	0.0117572	0
232	chr4-10020599-10020842	0.788324	0.0118456	0
233	chr13-37005705-37005935	0.766922	0.0118467	0
234	chr15-80696445-80696694	0.71161	0.0118469	0
235	chr19-50003690-50003964	0.757087	0.0118618	0
236	chr11-72301100-72301327	0.735976	0.0119765	0
237	chr12-48396594-48396794	0.747026	0.0119978	0
238	chr1-1072608-1072813	0.789043	0.0120028	0
239	chr6-152958268-152958549	0.720796	0.0120404	0
240	chr5-75377949-75378227	0.766304	0.0120688	0
241	chr4-54958283-54958490	0.740782	0.0120888	0
242	chr20-37351906-37352162	0.783935	0.012116	0
243	chr22-44577735-44578015	0.749684	0.0121631	0
244	chr19-58011219-58011436	0.727901	0.0122913	0
245	chr17-7077614-7077908	0.754633	0.0123112	0
246	chr2-219924087-219924292	0.718373	0.0123325	0
247	chr11-19368042-19368284	0.792697	0.0123358	0
248	chr1-41327256-41327542	0.704477	0.0123673	0
249	chr15-90209035-90209327	0.78382	0.0123976	0
250	chr19-36500291-36500464	0.78315	0.0124115	0
251	chr4-4389078-4389355	0.723849	0.0124849	0
252	chr2-135464385-135464483	0.700835	0.0125077	0
253	chr17-56234342-56234605	0.724247	0.0125286	0
254	chr10-31422629-31422910	0.779824	0.0125511	0
255	chr2-238536310-238536584	0.75975	0.0125749	0
256	chr13-29069014-29069289	0.756902	0.0126959	0
257	chr9-132114105-132114305	0.712024	0.012759	0
258	chr2-39892794-39893039	0.744009	0.0128032	0
259	chr7-45614612-45614877	0.761047	0.012964	0
260	chr1-171811385-171811629	0.794002	0.0130286	0
261	chr15-66544434-66544586	0.716878	0.0130717	0
262	chr14-29235123-29235311	0.762624	0.0131381	0
263	chr12-48397873-48398098	0.774008	0.0131863	0
264	chr9-37026936-37027162	0.728087	0.013213	0
265	chr2-91670798-91671067	0.732246	0.0132699	0
266	chr17-37764060-37764303	0.780133	0.0133407	0
267	chr15-89438465-89438744	0.749717	0.0133492	0
268	chr6-90143147-90143387	0.761462	0.0133638	0
269	chr19-54926623-54926827	0.7124	0.013371	0
270	chr7-128555383-128555590	0.746549	0.0133716	0
271	chr2-109745384-109745627	0.788079	0.0134179	0
272	chr22-39417452-39417576	0.778171	0.013422	0
273	chr8-70981760-70982012	0.782749	0.0134788	0
274	chr14-100632864-100633084	0.794215	0.0135497	0
275	chr20-61200833-61201038	0.749814	0.0136641	0
276	chr2-45241299-45241578	0.746513	0.0137419	0
277	chr7-1329907-1330207	0.725693	0.0137497	0
278	chr5-177666738-177666959	0.704775	0.0137555	0
279	chr1-21835519-21835799	0.768146	0.0138101	0
280	chr3-119421804-119422053	0.75237	0.0139721	0
281	chr12-109748214-109748403	0.703801	0.0139915	0
282	chr11-12246076-12246231	0.756084	0.014069	0
283	chr21-46294616-46294807	0.759934	0.0140908	0
284	chr8-11204978-11205233	0.779571	0.0142059	0
285	chr11-35440550-35440818	0.747859	0.0142312	0
286	chr2-219847009-219847234	0.742039	0.0144041	0
287	chrX-114957291-114957559	0.785928	0.0144041	0
288	chr6-39692826-39692986	0.748499	0.014567	0
289	chr3-71834340-71834603	0.775552	0.0145915	0
290	chr5-176784611-176784803	0.772128	0.0146177	0
291	chr3-112930398-112930663	0.799524	0.0146993	0
292	chr17-34612486-34612782	0.791787	0.0147374	0
293	chr19-57078969-57079233	0.702225	0.0148141	0
294	chr11-128556942-128557151	0.790435	0.0149362	0
295	chr11-44325977-44326178	0.75895	0.0149411	0
296	chr16-89034526-89034798	0.700479	0.0150553	0
297	chr2-238536032-238536287	0.750471	0.0152084	0
298	chr6-73332691-73332863	0.724063	0.0152271	0
299	chr4-9002773-9003033	0.72305	0.0153825	0
300	chr15-45408956-45409097	0.738716	0.0153849	0
301	chr7-140340547-140340779	0.778457	0.0155401	0
302	chr4-42152987-42153196	0.784594	0.0155674	0
303	chr6-33172656-33172952	0.746916	0.0155839	0
304	chr4-138453701-138453954	0.704655	0.0156095	0
305	chr1-55266676-55266911	0.758876	0.0156265	0
306	chr10-102894424-102894688	0.755517	0.0156445	0
307	chr16-66981917-66982116	0.732408	0.0156761	0
308	chr1-12233916-12234093	0.746584	0.0157247	0
309	chr7-93519961-93520183	0.762744	0.0157278	0
310	chr2-24272735-24272989	0.708332	0.0158623	0
311	chr15-89438187-89438464	0.710805	0.0159196	0
312	chr19-18723756-18724000	0.740191	0.016009	0
313	chr1-201708972-201709255	0.779942	0.0160224	0
314	chr9-95571125-95571378	0.722859	0.0160511	0
315	chr7-25892388-25892614	0.775023	0.0160841	0
316	chr8-33457026-33457270	0.771703	0.0161835	0
317	chr20-30062892-30063192	0.764469	0.0163092	0
318	chr9-138899356-138899539	0.793647	0.016333	0
319	chr7-87104936-87105138	0.712538	0.0163522	0
320	chr2-3699706-3699917	0.734843	0.0164328	0
321	chr7-77045291-77045534	0.755912	0.016508	0
322	chr8-41754679-41754928	0.761717	0.0165607	0
323	chr17-42083641-42083909	0.722513	0.0166755	0
324	chr17-74581503-74581754	0.776432	0.0167906	0
325	chr15-66274692-66274935	0.770417	0.0170643	0
326	chr22-39549158-39549379	0.787318	0.0170738	0
327	chr18-60263850-60264024	0.711587	0.0170809	0
328	chr16-28995882-28996054	0.795855	0.0171184	0
329	chr6-124124703-124124970	0.736955	0.0171323	0
330	chr1-9690240-9690430	0.757012	0.0172042	0
331	chr20-2731099-2731332	0.785029	0.0172042	0
332	chr5-180480627-180480875	0.782644	0.0172269	0
333	chr17-73110488-73110680	0.753645	0.0172551	0
334	chr11-8289440-8289732	0.758162	0.0172611	0
335	chr4-25864927-25865188	0.77581	0.0172857	0
336	chr9-136150681-136150949	0.722315	0.0172881	0
337	chr1-149400315-149400576	0.787671	0.0172966	0
338	chr15-51559371-51559578	0.792205	0.0173054	0
339	chr11-111848150-111848344	0.759437	0.0174273	0
340	chr3-125932026-125932287	0.794079	0.0174863	0
341	chr15-75080389-75080538	0.730265	0.0175392	0
342	chr8-65493001-65493291	0.706428	0.0176072	0
343	chr1-218338259-218338469	0.724723	0.0176745	0
344	chr8-143531205-143531449	0.725937	0.0177004	0
345	chr1-218338048-218338247	0.714566	0.0177231	0
346	chr3-128216659-128216946	0.749272	0.0177816	0
347	chr12-49392152-49392440	0.713383	0.0178094	0
348	chr12-45444203-45444450	0.715891	0.0178367	0
349	chr10-133999001-133999255	0.70753	0.0178509	0
350	chr12-21680835-21681006	0.74209	0.017925	0
351	chr3-184871047-184871280	0.793837	0.0179537	0
352	chr17-7197411-7197679	0.798273	0.0179828	0
353	chr5-119799823-119800051	0.736544	0.0180167	0
354	chr8-70984267-70984444	0.783146	0.018072	0
355	chr16-66958894-66959135	0.782427	0.0181161	0
356	chr9-136039341-136039577	0.792755	0.0181164	0
357	chr12-124779430-124779668	0.79074	0.0181588	0
358	chr7-139930294-139930512	0.768619	0.0184133	0
359	chr11-35441496-35441661	0.750533	0.0185066	0
360	chr12-4918465-4918687	0.758891	0.0187039	0
361	chr19-17438896-17439172	0.70321	0.0188793	0
362	chr10-102906348-102906606	0.796071	0.0189135	0
363	chr13-37005939-37006169	0.755671	0.0189283	0
364	chr2-149633160-149633385	0.738874	0.0191347	0
365	chr19-51830759-51830973	0.788466	0.0191549	0
366	chr6-39692647-39692797	0.794035	0.0192679	0
367	chr1-111097876-111098150	0.752877	0.0193339	0
368	chr1-224803827-224804113	0.795055	0.01935	0
369	chr6-132722276-132722524	0.797797	0.0193891	0
370	chr22-19747991-19748290	0.743406	0.0194003	0
371	chr18-7568007-7568160	0.798879	0.0194346	0
372	chr5-1931524-1931741	0.772669	0.0194555	0
373	chr16-86962661-86962833	0.748408	0.01949	0
374	chr12-106977421-106977616	0.794947	0.0194982	0
375	chr10-44880603-44880834	0.794235	0.0195596	0
376	chr7-65112873-65113156	0.738036	0.0196784	0
377	chr5-129240908-129241197	0.791736	0.0196863	0
378	chr5-145722730-145722996	0.729802	0.0197167	0
379	chr4-75858935-75859091	0.737159	0.0197282	0
380	chr7-35293796-35294024	0.75979	0.0197659	0
381	chr10-43571940-43572199	0.783735	0.0197893	0
382	chr22-38477595-38477828	0.797153	0.019811	0
383	chr16-725397-725632	0.792918	0.0198468	0
384	chr2-176957555-176957807	0.760268	0.0199687	0
385	chr11-2323606-2323802	0.775471	0.0199817	0
386	chr6-132722551-132722776	0.744611	0.0201159	0
387	chr2-218770209-218770370	0.704742	0.0201289	0
388	chr15-29862071-29862323	0.775954	0.0202326	0
389	chr8-80523976-80524221	0.780983	0.0202389	0
390	chr6-39016160-39016427	0.719159	0.020319	0
391	chr8-143533834-143534100	0.79406	0.0204891	0
392	chr5-176785167-176785432	0.745451	0.0205134	0
393	chr17-79134059-79134320	0.722851	0.0208176	0
394	chr2-20867150-20867423	0.796693	0.0208832	0
395	chr1-6086708-6086843	0.773261	0.0209275	0
396	chr12-106977633-106977827	0.743127	0.0209367	0
397	chr19-58458546-58458746	0.772417	0.0210209	0
398	chr12-30975363-30975638	0.758121	0.0210422	0
399	chr1-121261217-121261424	0.720329	0.0210439	0
400	chr5-172128683-172128837	0.758031	0.021048	0
401	chr17-73750028-73750236	0.76424	0.021214	0
402	chr21-48026043-48026182	0.706919	0.021245	0
403	chr10-134601134-134601363	0.786376	0.0212801	0
404	chr9-34578023-34578313	0.766857	0.0212965	0
405	chr12-94544365-94544649	0.787191	0.0213148	0
406	chr8-41166862-41167138	0.767815	0.0213529	0
407	chr1-154474651-154474907	0.74987	0.0213597	0
408	chr6-43276290-43276452	0.743594	0.0213829	0
409	chr22-24180996-24181264	0.778218	0.0213829	0
410	chr2-91670518-91670796	0.765682	0.0214825	0
411	chr14-104338404-104338638	0.793468	0.021549	0
412	chr2-25473965-25474223	0.76866	0.0216517	0
413	chr14-70038982-70039232	0.784945	0.0217447	0
414	chr16-58534858-58535098	0.722197	0.0218577	0
415	chr12-54476169-54476454	0.761153	0.0218949	0
416	chr4-6202489-6202748	0.758281	0.0219882	0
417	chr11-76750565-76750806	0.771533	0.0219998	0
418	chr7-150497346-150497602	0.790638	0.0220154	0
419	chr22-17090992-17091162	0.774078	0.0220479	0
420	chr3-44771197-44771360	0.716524	0.0224103	0
421	chr10-94828521-94828752	0.725934	0.0224134	0
422	chr6-1605221-1605480	0.761972	0.0224244	0
423	chr8-16859322-16859556	0.718459	0.0224386	0
424	chr20-44002239-44002375	0.716457	0.0224957	0
425	chr15-45421373-45421579	0.740893	0.0225765	0
426	chr14-51560771-51561035	0.750464	0.0226168	0
427	chr1-237205928-237206177	0.718377	0.0226494	0
428	chr17-7906034-7906317	0.708265	0.0226676	0
429	chr1-220101357-220101645	0.773253	0.0227857	0
430	chr20-61893694-61893935	0.724282	0.0228138	0
431	chr3-184243295-184243494	0.765739	0.0229236	0
432	chr11-125365271-125365507	0.751987	0.0229877	0
433	chr1-242687117-242687381	0.785696	0.023123	0
434	chr7-155601108-155601376	0.790338	0.0231543	0
435	chr19-43858595-43858801	0.77402	0.0231892	0
436	chr14-69727577-69727848	0.736657	0.0233539	0
437	chr6-152129111-152129288	0.786215	0.0233592	0
438	chr12-106975233-106975530	0.781266	0.0234164	0
439	chr1-6507089-6507294	0.719176	0.0234532	0
440	chr9-34589240-34589490	0.768784	0.0235382	0
441	chr6-166581921-166582113	0.76589	0.0236022	0
442	chr5-32712624-32712806	0.778126	0.0236022	0
443	chr14-102031191-102031378	0.792741	0.0236022	0
444	chr22-29711239-29711475	0.785412	0.0236378	0
445	chr22-47008857-47008907	0.71161	0.0237139	0
446	chr22-50449303-50449547	0.727893	0.0237191	0
447	chr8-54570123-54570421	0.748432	0.0237829	0
448	chr7-49815117-49815298	0.783756	0.0237844	0
449	chr1-213124573-213124850	0.758767	0.0238619	0
450	chr16-89006582-89006815	0.764965	0.0241561	0
451	chr10-71332672-71332946	0.731524	0.0242135	0
452	chr1-61508905-61509173	0.741774	0.0243106	0
453	chr2-91670249-91670498	0.750179	0.024324	0
454	chr1-205537802-205538077	0.763278	0.0243961	0
455	chr22-35937159-35937328	0.700194	0.024476	0
456	chr20-18039745-18039928	0.760274	0.0245174	0
457	chr16-67581287-67581379	0.763847	0.0245174	0
458	chr7-108095912-108096155	0.730677	0.024658	0
459	chr17-43037361-43037613	0.763244	0.0250047	0
460	chr14-74707129-74707389	0.79194	0.025027	0
461	chr21-47010199-47010438	0.790556	0.0250777	0
462	chr16-67360582-67360741	0.79846	0.0251182	0
463	chr2-119592892-119593184	0.795059	0.0252383	0
464	chr20-49640825-49640970	0.708515	0.0252404	0
465	chr22-37894485-37894645	0.781354	0.0255099	0
466	chr4-185940906-185941171	0.759119	0.0255376	0
467	chr5-122434878-122435092	0.72292	0.0255475	0
468	chr12-10306041-10306339	0.733466	0.0255475	0
469	chr2-26402626-26402830	0.770215	0.0255475	0
470	chr16-31168590-31168727	0.782345	0.0255475	0
471	chr15-35046893-35047096	0.720304	0.0256876	0
472	chr16-3096621-3096904	0.782985	0.0256915	0
473	chr20-47367890-47368165	0.791113	0.0258123	0
474	chr14-101925564-101925727	0.7954	0.0258264	0
475	chr19-14895905-14895932	0.753618	0.0258823	0
476	chr2-118593640-118593895	0.782813	0.0259024	0
477	chr20-61050465-61050745	0.783467	0.0260045	0
478	chr19-17607414-17607577	0.735762	0.0260146	0
479	chr12-66582913-66583124	0.776268	0.0260941	0
480	chr8-16884339-16884576	0.785347	0.0261465	0
481	chr8-144503201-144503396	0.761123	0.0263042	0
482	chr12-124779921-124780160	0.743674	0.02645	0
483	chr7-101006063-101006308	0.773142	0.0264854	0
484	chr15-62457048-62457321	0.772031	0.0265194	0
485	chr10-28032179-28032448	0.752579	0.0265372	0
486	chr17-79677721-79677922	0.797237	0.0266888	0
487	chr20-41817767-41818053	0.745196	0.026715	0
488	chr4-46995475-46995715	0.757345	0.0267387	0
489	chr1-245474659-245474836	0.763668	0.026793	0
490	chr21-47518637-47518936	0.737592	0.0269018	0
491	chr16-89024445-89024658	0.777496	0.0269212	0
492	chr16-12995855-12996125	0.752425	0.0269681	0
493	chr11-47176742-47176949	0.779204	0.0270256	0
494	chr12-54384860-54385130	0.789149	0.0270643	0
495	chr18-6414566-6414823	0.703901	0.0272644	0
496	chr5-180017496-180017737	0.761126	0.0273487	0
497	chr12-56040196-56040337	0.721248	0.027544	0
498	chr2-30453532-30453776	0.781788	0.0280393	0
499	chr17-6559905-6560172	0.762171	0.028045	0
500	chr1-145473120-145473341	0.717307	0.028049	0
501	chrX-82765831-82766045	0.773576	0.028049	0
502	chr6-32160456-32160606	0.792175	0.028049	0
503	chr20-62199034-62199325	0.792792	0.0280547	0
504	chr12-42983101-42983340	0.757225	0.0281144	0
505	chr10-102899256-102899489	0.749369	0.0281306	0
506	chr10-124895492-124895728	0.708581	0.0282241	0
507	chr1-241587301-241587534	0.749132	0.0282918	0
508	chr19-51920839-51921017	0.70296	0.0282933	0
509	chr17-4389731-4389915	0.773537	0.0286116	0
510	chr17-36815281-36815471	0.701297	0.028683	0
511	chr20-62947923-62948190	0.786801	0.0287476	0
512	chr19-10519661-10519810	0.774195	0.0288817	0
513	chr9-971999-972287	0.728693	0.0290683	0
514	chr10-105211754-105212022	0.740924	0.0291095	0
515	chr16-31488720-31489013	0.783924	0.0291506	0
516	chr6-117591365-117591569	0.700307	0.0291634	0
517	chr12-4274134-4274376	0.700412	0.0291984	0
518	chr5-114515444-114515657	0.783834	0.0292265	0
519	chr18-35104676-35104965	0.791856	0.0294685	0
520	chr19-16436376-16436609	0.795236	0.0295699	0
521	chr22-30662273-30662378	0.707395	0.0295877	0
522	chr1-6230970-6231135	0.747831	0.0295877	0
523	chr11-68866740-68866969	0.790866	0.0295877	0
524	chr1-154733233-154733436	0.799297	0.0296716	0
525	chr19-1446866-1447118	0.719047	0.0298605	0
526	chr12-113900774-113901063	0.721176	0.0298669	0
527	chr20-30640312-30640567	0.781611	0.0299186	0
528	chr2-192711109-192711384	0.78008	0.0301238	0
529	chr1-21835217-21835493	0.788178	0.0301328	0
530	chr11-76859042-76859310	0.739613	0.0302033	0
531	chr6-132722778-132723028	0.774937	0.0302682	0
532	chr17-79405978-79406183	0.717021	0.0303084	0
533	chr16-25703948-25704221	0.722803	0.030396	0
534	chr2-45241031-45241288	0.792105	0.0306818	0
535	chr2-73519125-73519364	0.771511	0.0307621	0
536	chr1-209848938-209849199	0.794802	0.0308094	0
537	chr22-23908009-23908226	0.756078	0.0309264	0
538	chr19-54412885-54413145	0.75407	0.0310381	0
539	chrX-592546-592752	0.732256	0.0311107	0
540	chr16-15951809-15952003	0.780245	0.0311812	0
541	chr15-45480663-45480948	0.782468	0.0312191	0
542	chr11-120095712-120095877	0.763374	0.0312568	0
543	chr10-85954581-85954837	0.755418	0.031283	0
544	chr7-6894477-6894766	0.732593	0.03129	0
545	chr1-9688582-9688717	0.707151	0.0313775	0
546	chr5-138728508-138728748	0.730769	0.0313775	0
547	chr3-44771026-44771191	0.736601	0.0313775	0
548	chr9-136654524-136654652	0.748472	0.0313775	0
549	chr6-32557405-32557479	0.761584	0.0313775	0
550	chr3-48693063-48693360	0.762207	0.0313775	0
551	chr17-61615654-61615891	0.776909	0.0313775	0
552	chr1-143646108-143646366	0.783498	0.0313775	0
553	chr1-35394190-35394398	0.793879	0.0313775	0
554	chr12-52215259-52215500	0.789788	0.0314876	0
555	chr8-25908407-25908537	0.735836	0.0316794	0
556	chr13-37006178-37006403	0.710666	0.0316943	0
557	chr16-743874-744112	0.765693	0.0317247	0
558	chr10-57387604-57387783	0.721819	0.0318274	0
559	chr2-237073295-237073518	0.762423	0.031885	0
560	chr10-43428796-43428979	0.754079	0.0319435	0
561	chr20-58180032-58180286	0.734159	0.0320585	0
562	chr5-176056649-176056854	0.797053	0.0321893	0
563	chr19-56592549-56592783	0.73388	0.0322255	0
564	chr2-233793105-233793332	0.741085	0.0323719	0
565	chr18-53447585-53447842	0.793348	0.032379	0
566	chr10-131761734-131762002	0.794613	0.032411	0
567	chr22-33453893-33454105	0.780728	0.0324396	0
568	chr7-157484871-157485092	0.725575	0.0324441	0
569	chr18-56887182-56887435	0.758524	0.0324661	0
570	chr11-35440253-35440526	0.724679	0.0325213	0
571	chr22-25678463-25678708	0.753885	0.0325969	0
572	chr2-114299860-114300125	0.792111	0.0329238	0
573	chr15-89910632-89910871	0.721245	0.0330029	0
574	chr6-100039267-100039444	0.75564	0.0330234	0
575	chr2-176994728-176994965	0.729134	0.0330505	0
576	chr10-102989588-102989757	0.763749	0.0331412	0
577	chr1-54204270-54204518	0.761935	0.033199	0
578	chr3-173115566-173115845	0.764526	0.0331999	0
579	chr22-39472677-39472925	0.77708	0.0334257	0
580	chr22-37637569-37637860	0.7878	0.0334338	0
581	chr19-48994352-48994525	0.727134	0.033448	0
582	chr4-75719008-75719258	0.713514	0.0334705	0
583	chr14-105668108-105668348	0.701876	0.0334866	0
584	chr15-74215274-74215453	0.71016	0.0334866	0
585	chr21-46340466-46340636	0.721723	0.0334866	0
586	chr22-37705603-37705754	0.734007	0.0334866	0
587	chr11-1592427-1592719	0.701118	0.033499	0
588	chr19-7854448-7854732	0.784756	0.033606	0
589	chr14-102247808-102248055	0.770173	0.0336874	0
590	chr17-37914291-37914386	0.751418	0.0337351	0
591	chr6-38682835-38683045	0.777053	0.0338808	0
592	chr8-11534723-11534888	0.799308	0.0340305	0
593	chr3-119528585-119528812	0.783718	0.0340719	0
594	chr12-62584946-62585127	0.796806	0.0340882	0
595	chr20-30582926-30583117	0.737966	0.0340989	0
596	chr10-119294720-119294985	0.744347	0.0341646	0
597	chr17-42635311-42635585	0.790605	0.0345094	0
598	chr20-61885776-61886020	0.734789	0.0347485	0
599	chr11-64981472-64981693	0.779284	0.0348153	0
600	chr8-69243151-69243339	0.795563	0.0349493	0
601	chr2-219867542-219867822	0.760794	0.0349643	0
602	chr11-111411778-111412058	0.773069	0.0349794	0
603	chr1-1363043-1363338	0.753425	0.0350667	0
604	chr22-37680976-37681050	0.779096	0.035067	0
605	chr15-78912247-78912388	0.70016	0.0351057	0
606	chr11-15136380-15136545	0.726668	0.0351082	0
607	chr2-232260636-232260836	0.794301	0.0351656	0
608	chr2-177043324-177043502	0.74561	0.0351887	0
609	chr9-95570843-95571103	0.752025	0.0352042	0
610	chr22-43329598-43329764	0.774393	0.0352675	0
611	chr2-72374612-72374857	0.740516	0.0355165	0
612	chr10-106034576-106034802	0.785256	0.0356563	0
613	chr22-41633990-41634253	0.795465	0.0357954	0
614	chr9-38423949-38424183	0.754243	0.0358128	0
615	chr5-177411675-177411939	0.752372	0.0358659	0
616	chr19-58011447-58011656	0.777598	0.0359556	0
617	chr9-136567596-136567812	0.750107	0.0360063	0
618	chr6-71664492-71664754	0.719253	0.036007	0
619	chr14-51561346-51561625	0.748765	0.036007	0
620	chr2-45396880-45397146	0.793352	0.036007	0
621	chr5-139089313-139089514	0.75664	0.0360686	0
622	chr11-47615867-47616096	0.76342	0.0361088	0
623	chr10-27548118-27548376	0.778326	0.0361741	0
624	chr10-50817097-50817307	0.766638	0.0362271	0
625	chr1-33358627-33358819	0.787882	0.0362694	0
626	chr9-133027563-133027792	0.753472	0.0363637	0
627	chr17-62009388-62009660	0.783505	0.0365731	0
628	chr12-186865-187093	0.705664	0.0365838	0
629	chr10-131757372-131757605	0.7885	0.036777	0
630	chr19-3880665-3880848	0.73522	0.0368193	0
631	chr7-155165258-155165501	0.744801	0.0368906	0
632	chr5-523833-524096	0.740691	0.0370662	0
633	chr17-47547723-47547966	0.76809	0.037173	0
634	chr10-102989377-102989565	0.715443	0.0372121	0
635	chr18-21719068-21719294	0.727058	0.0372453	0
636	chr4-185937661-185937816	0.769173	0.037269	0
637	chr20-41818063-41818321	0.77938	0.037328	0
638	chr2-95691333-95691558	0.741599	0.0373359	0
639	chr7-157484403-157484629	0.705995	0.037339	0
640	chr19-42444858-42445096	0.781197	0.0373717	0
641	chr15-68114289-68114523	0.71573	0.037409	0
642	chr19-2281592-2281764	0.725271	0.0375288	0
643	chr11-9025321-9025570	0.776886	0.037719	0
644	chr17-36815069-36815185	0.705314	0.0377307	0
645	chr5-79864960-79865223	0.772154	0.0377525	0
646	chr14-100154613-100154854	0.78335	0.0378178	0
647	chr13-33924575-33924839	0.774193	0.0379717	0
648	chr17-59476354-59476566	0.725993	0.038056	0
649	chr5-1876420-1876660	0.793805	0.0380699	0
650	chr2-177042822-177042981	0.772536	0.0382905	0
651	chr14-76880326-76880550	0.707443	0.0383705	0
652	chr4-24801971-24802203	0.733453	0.0383778	0
653	chr18-909349-909533	0.709568	0.0384551	0
654	chr21-47010684-47010920	0.711485	0.0385266	0
655	chr10-135043507-135043774	0.715587	0.0385469	0
656	chr5-129239438-129239722	0.731025	0.0386154	0
657	chr17-29249368-29249627	0.788029	0.0386275	0
658	chr10-4868560-4868835	0.790031	0.0386528	0
659	chr9-140345794-140345996	0.774896	0.0388305	0
660	chr10-35929334-35929606	0.723235	0.038833	0
661	chr11-134282888-134283170	0.701422	0.038837	0
662	chr4-1195232-1195531	0.722394	0.0388661	0
663	chr2-47797415-47797694	0.793206	0.0389959	0
664	chr1-86621532-86621784	0.788195	0.0390078	0
665	chr2-176957812-176958068	0.776574	0.0392206	0
666	chr20-21083502-21083685	0.745011	0.039265	0
667	chr10-80122364-80122417	0.710304	0.0393125	0
668	chr22-37731015-37731238	0.7548	0.0393329	0
669	chr16-5037419-5037642	0.768294	0.0393593	0
670	chr2-175201824-175202097	0.776727	0.0393949	0
671	chr11-829895-830141	0.792572	0.0394238	0
672	chr1-110009458-110009695	0.724841	0.0395381	0
673	chr11-69634329-69634614	0.736056	0.0396634	0
674	chr21-44994585-44994759	0.739291	0.0397552	0
675	chr16-84122241-84122468	0.701928	0.0397727	0
676	chr20-58152146-58152362	0.752498	0.0399554	0
677	chr5-160974799-160974983	0.727422	0.0399743	0
678	chr19-53758051-53758323	0.730695	0.0401176	0
679	chr20-20344326-20344545	0.718366	0.0401741	0
680	chr2-131350645-131350824	0.714377	0.0402737	0
681	chr20-21496468-21496639	0.781182	0.0404056	0
682	chr7-31375847-31376050	0.785749	0.040659	0
683	chr11-125365003-125365237	0.704235	0.040713	0
684	chr8-132052204-132052460	0.78724	0.0407457	0
685	chr9-43134124-43134341	0.798839	0.0408362	0
686	chr15-33011317-33011580	0.766328	0.0408395	0
687	chr14-94254406-94254652	0.774633	0.0408816	0
688	chr9-133539943-133540176	0.796996	0.0408942	0
689	chr1-28199830-28200053	0.716999	0.040904	0
690	chr16-50727221-50727477	0.743031	0.0409139	0
691	chr1-975156-975422	0.753543	0.0411811	0
692	chr16-25704239-25704508	0.782674	0.0412476	0
693	chr7-87104725-87104933	0.740193	0.0412498	0
694	chr1-101004472-101004733	0.770123	0.0413211	0
695	chr10-102494971-102495201	0.779596	0.0413933	0
696	chr4-8869142-8869414	0.71887	0.0415277	0
697	chr20-62948199-62948463	0.701825	0.0415872	0
698	chr5-63986131-63986424	0.746698	0.0416101	0
699	chr2-45227960-45228230	0.772728	0.0417875	0
700	chr10-118922617-118922897	0.748502	0.0418846	0
701	chr7-37960251-37960525	0.763298	0.041934	0
702	chr16-51168463-51168645	0.766343	0.0419819	0
703	chr9-127213019-127213319	0.777306	0.0420064	0
704	chr18-30350258-30350506	0.724821	0.0420489	0
705	chr1-229543481-229543759	0.734705	0.0423612	0
706	chr1-3072084-3072266	0.768918	0.0423742	0
707	chr2-91635064-91635312	0.706049	0.042385	0
708	chr7-560410-560650	0.754565	0.0424182	0
709	chr1-205012329-205012570	0.743561	0.0424821	0
710	chr3-147131147-147131305	0.771888	0.0424953	0
711	chr19-1523805-1524092	0.703233	0.0425473	0
712	chr10-101295264-101295512	0.788192	0.042567	0
713	chr10-135050602-135050843	0.788539	0.0426122	0
714	chr2-131185235-131185515	0.756821	0.0426197	0
715	chr19-13617021-13617220	0.763716	0.0427831	0
716	chr21-39748717-39748879	0.776814	0.0427955	0
717	chr12-54446801-54447043	0.740009	0.0428189	0
718	chr1-237206191-237206448	0.775534	0.0429038	0
719	chr19-38924046-38924330	0.775007	0.0430677	0
720	chr2-237073071-237073289	0.758688	0.0431457	0
721	chr1-18436880-18437138	0.781042	0.0432148	0
722	chr10-43428243-43428488	0.709676	0.0432524	0
723	chr1-181451680-181451878	0.793855	0.0432927	0
724	chr13-102568885-102569095	0.78863	0.0433713	0
725	chr16-65156825-65157016	0.770144	0.0433803	0
726	chr18-56939769-56939946	0.76212	0.0434558	0
727	chr2-219748480-219748696	0.747652	0.0436621	0
728	chr5-37837477-37837709	0.782496	0.0436645	0
729	chr9-140346053-140346291	0.70524	0.0436892	0
730	chr1-6480688-6480938	0.783796	0.0437467	0
731	chr15-45422110-45422342	0.745849	0.0437506	0
732	chr22-19754925-19755150	0.764903	0.0437873	0
733	chr17-41995161-41995393	0.798384	0.0441227	0
734	chr1-228195259-228195522	0.738334	0.0441264	0
735	chr4-154712188-154712461	0.796163	0.0441355	0
736	chr7-157485555-157485835	0.705114	0.044188	0
737	chr11-33850762-33850970	0.749721	0.0443352	0
738	chr2-19558170-19558452	0.734326	0.0443932	0
739	chr6-108496783-108497010	0.777107	0.0443985	0
740	chr5-43191942-43192225	0.776077	0.0444582	0
741	chr4-154680830-154681055	0.792485	0.0444596	0
742	chr10-43428499-43428724	0.759635	0.0445394	0
743	chr3-179754991-179755244	0.761202	0.0445737	0
744	chr15-28700102-28700339	0.751719	0.0446745	0
745	chr4-6259236-6259486	0.709222	0.0447265	0
746	chr17-35295241-35295415	0.780558	0.0447764	0
747	chr5-172665707-172665966	0.712964	0.0448571	0
748	chr19-1446588-1446851	0.757861	0.0450003	0
749	chr20-21493543-21493758	0.771957	0.0450208	0
750	chr17-45780644-45780876	0.790417	0.045137	0
751	chr10-106401333-106401512	0.78721	0.0451882	0
752	chr1-206755065-206755257	0.753716	0.0451997	0
753	chr3-140985812-140986095	0.742028	0.0452061	0
754	chr10-50603862-50604157	0.781038	0.0452188	0
755	chr5-3606654-3606893	0.76639	0.0452357	0
756	chr20-57875849-57876110	0.768868	0.0453745	0
757	chr7-136553944-136554194	0.760674	0.0454612	0
758	chr7-45128227-45128511	0.769901	0.0454672	0
759	chr14-77964478-77964772	0.739222	0.0454787	0
760	chr7-32110646-32110910	0.789553	0.0454965	0
761	chr22-19747231-19747516	0.797468	0.0455298	0
762	chr7-27244755-27244931	0.793175	0.0456583	0
763	chr16-89045507-89045694	0.749719	0.0457984	0
764	chr10-135050067-135050320	0.742967	0.0459015	0
765	chr1-214153093-214153268	0.792653	0.0459398	0
766	chr9-140773032-140773315	0.7776	0.0460355	0
767	chr18-70535082-70535336	0.744467	0.0461387	0
768	chr4-82135703-82135939	0.700434	0.0462229	0
769	chr19-58858298-58858534	0.755064	0.0462928	0
770	chr10-118501140-118501394	0.77301	0.0463236	0
771	chr19-42445125-42445341	0.799946	0.0463501	0
772	chr19-38877519-38877690	0.761786	0.046551	0
773	chr19-47910638-47910828	0.733427	0.0465511	0
774	chr13-112711988-112712211	0.796254	0.0465682	0
775	chr9-127212605-127212827	0.720881	0.046587	0
776	chr12-122711150-122711371	0.703438	0.0466607	0
777	chr18-13868812-13869013	0.72834	0.0466678	0
778	chr8-26372552-26372829	0.791675	0.046721	0
779	chr3-14852383-14852577	0.769278	0.0468087	0
780	chr1-28286808-28287047	0.718827	0.0469232	0
781	chr22-30116745-30117037	0.748348	0.0471936	0
782	chr10-99531890-99532175	0.752208	0.0472048	0
783	chr9-126774429-126774655	0.774242	0.0474504	0
784	chr6-30449010-30449255	0.717145	0.0477809	0
785	chr7-97362822-97363017	0.711363	0.0478261	0
786	chr12-95266991-95267233	0.773862	0.0479912	0
787	chr6-5999484-5999662	0.782603	0.0481082	0
788	chr9-139097058-139097342	0.761947	0.0482414	0
789	chr3-120004281-120004483	0.789798	0.0483071	0
790	chr9-43133837-43134034	0.710295	0.0483073	0
791	chr11-33850553-33850758	0.780839	0.0484736	0
792	chr15-45406507-45406717	0.7531	0.0484816	0
793	chr1-31158052-31158300	0.780942	0.0485037	0
794	chr2-231902942-231903226	0.758547	0.0485218	0
795	chr3-46737109-46737255	0.789052	0.0485503	0
796	chr9-32783273-32783474	0.797341	0.0487005	0
797	chr7-1708961-1709231	0.717332	0.0489136	0
798	chr19-18715974-18716250	0.780226	0.0490721	0
799	chr11-117667172-117667423	0.720301	0.0492583	0
800	chr9-6704407-6704661	0.760935	0.0493065	0
801	chr10-104170437-104170641	0.780073	0.0493093	0
802	chr17-36575218-36575431	0.792505	0.0493508	0
803	chr7-155241561-155241796	0.77922	0.0493622	0
804	chr16-1030444-1030712	0.789125	0.0494523	0
805	chr20-42136000-42136219	0.764598	0.0497119	0
806	chr19-10046432-10046645	0.73335	0.049742	0
807	chr10-35069983-35070200	0.731742	0.0497486	0
808	chr2-111489888-111490110	0.73795	0.0499115	0
809	chr19-17983353-17983598	0.771942	0.0500957	0
810	chr6-117086375-117086657	0.744353	0.0501097	0
811	chr22-17083069-17083342	0.791309	0.0502522	0
812	chr1-8301727-8302002	0.744349	0.0503037	0
813	chr14-94254666-94254922	0.739068	0.0503236	0
814	chr6-37751227-37751386	0.783771	0.0504785	0
815	chr8-16884845-16885081	0.777111	0.050513	0
816	chr11-1750328-1750528	0.788865	0.0505621	0
817	chr1-23894464-23894744	0.730212	0.0506493	0
818	chr17-83798-83994	0.798621	0.0506685	0
819	chr8-23563960-23564157	0.751711	0.0507775	0
820	chr18-30350009-30350255	0.775244	0.050992	0
821	chr17-7197684-7197947	0.784679	0.0509937	0
822	chr13-112720566-112720754	0.770105	0.0510461	0
823	chr6-21665638-21665926	0.737005	0.0510847	0
824	chr15-102028567-102028838	0.779552	0.0510979	0
825	chr3-183993656-183993884	0.762158	0.0511258	0
826	chr14-103394917-103395195	0.770208	0.0512354	0
827	chr1-151788280-151788540	0.776984	0.0512565	0
828	chr16-10276200-10276430	0.732255	0.0512636	0
829	chr19-45827000-45827150	0.76996	0.0513571	0
830	chr4-2814879-2815024	0.768047	0.0515621	0
831	chr1-145979491-145979663	0.78961	0.0517935	0
832	chr2-5831371-5831665	0.724206	0.0519313	0
833	chr20-61193152-61193404	0.727126	0.0520633	0
834	chr20-61087952-61088189	0.774682	0.052275	0
835	chr15-27212904-27213175	0.729304	0.0522812	0
836	chr2-171573273-171573535	0.794548	0.0523259	0
837	chr22-23864800-23864957	0.758297	0.0523487	0
838	chr9-67925947-67926156	0.790538	0.0523861	0
839	chr1-110673112-110673339	0.742992	0.0524316	0
840	chr11-2323851-2324015	0.795847	0.0528776	0
841	chr13-27580824-27580980	0.703296	0.052909	0
842	chr12-128751262-128751505	0.717714	0.0529343	0
843	chr5-1851875-1852091	0.768258	0.0531787	0
844	chr11-74441892-74442152	0.77217	0.0532009	0
845	chr18-57364272-57364480	0.787121	0.0532216	0
846	chr7-103968784-103969048	0.742137	0.053298	0
847	chr22-35937358-35937597	0.76889	0.0533058	0
848	chr15-33603276-33603556	0.71129	0.0534461	0
849	chr11-124735215-124735413	0.741962	0.053726	0
850	chr7-100547034-100547247	0.731935	0.0537546	0
851	chr1-156626713-156626956	0.784357	0.0537751	0
852	chr4-94750734-94750997	0.782854	0.0538299	0
853	chr7-33031765-33031971	0.798674	0.0538685	0
854	chr16-65157171-65157449	0.795815	0.0540009	0
855	chr1-18962798-18962974	0.781036	0.054164	0
856	chr7-138403219-138403479	0.718085	0.0542173	0
857	chr16-58019017-58019231	0.778901	0.0542238	0
858	chr1-91176556-91176826	0.733538	0.0543058	0
859	chr7-149562829-149562923	0.779329	0.054426	0
860	chr16-23313795-23314063	0.704603	0.0545993	0
861	chr11-19367057-19367302	0.785486	0.0546709	0
862	chr10-4868276-4868535	0.786465	0.0547396	0
863	chr3-183980152-183980447	0.759574	0.0547662	0
864	chr17-42015892-42016119	0.778289	0.0547979	0
865	chr14-101121189-101121364	0.724246	0.054848	0
866	chr2-232790640-232790904	0.789275	0.0548971	0
867	chr5-176925314-176925471	0.784129	0.0550154	0
868	chr1-205425527-205425739	0.771675	0.055228	0
869	chr6-28753803-28753969	0.796791	0.055281	0
870	chr1-240256387-240256645	0.747543	0.0555932	0
871	chr10-102586408-102586661	0.794299	0.0563147	0
872	chr16-58535479-58535596	0.77426	0.0563713	0
873	chr1-152084996-152085287	0.748357	0.0565027	0
874	chr14-91720044-91720306	0.763891	0.056543	0
875	chr11-69518569-69518825	0.762366	0.0565678	0
876	chr10-122216812-122217086	0.752016	0.056613	0
877	chr7-149917446-149917696	0.750948	0.0566382	0
878	chr17-80693482-80693729	0.758408	0.0567466	0
879	chr2-96092942-96093078	0.704461	0.0567777	0
880	chr19-54412618-54412855	0.779075	0.0569774	0
881	chr1-224805012-224805308	0.783199	0.0573086	0
882	chr19-30334327-30334534	0.777091	0.0573863	0
883	chr7-103629011-103629254	0.705984	0.0575716	0
884	chr17-55952168-55952404	0.705944	0.0576849	0
885	chr19-14585982-14586181	0.726934	0.0579034	0
886	chr19-45738843-45738999	0.705043	0.0580165	0
887	chr17-38264405-38264545	0.783361	0.0580183	0
888	chr1-223936772-223937043	0.72918	0.0580752	0
889	chr17-29886373-29886623	0.703607	0.058139	0
890	chr7-38351154-38351364	0.745744	0.0581405	0
891	chr9-139094844-139095112	0.7377	0.0581771	0
892	chr19-3868507-3868655	0.726574	0.0583663	0
893	chr6-43252736-43252987	0.736337	0.058369	0
894	chr19-55963920-55964115	0.797254	0.0586537	0
895	chr20-61886032-61886263	0.786396	0.0589423	0
896	chr3-27674427-27674639	0.770367	0.0590413	0
897	chr5-153856926-153857199	0.797704	0.0591201	0
898	chr12-130388070-130388348	0.745698	0.0593538	0
899	chr10-102586671-102586930	0.796139	0.0595128	0
900	chr18-56940909-56941173	0.745962	0.0595376	0
901	chr14-38679111-38679366	0.776602	0.0595863	0
902	chr2-97619898-97620176	0.780158	0.0598419	0
903	chr20-21694938-21695153	0.766276	0.0599031	0
904	chr17-75884078-75884328	0.794594	0.0600837	0
905	chr15-27136893-27137082	0.742905	0.0603283	0
906	chr15-45404002-45404286	0.718322	0.0604449	0
907	chr2-26401598-26401882	0.764935	0.0606159	0
908	chr8-142528307-142528581	0.714293	0.0607407	0
909	chr14-95237545-95237718	0.776244	0.0609553	0
910	chr2-19563256-19563501	0.709761	0.0609765	0
911	chr1-230889779-230889968	0.714474	0.0609815	0
912	chr12-64784043-64784325	0.798709	0.061042	0
913	chr10-103990778-103991050	0.774799	0.061057	0
914	chr2-54935979-54936236	0.769055	0.0610615	0
915	chr6-34433869-34434093	0.72901	0.0611474	0
916	chr22-50422055-50422284	0.758846	0.0611547	0
917	chr4-172734566-172734831	0.787782	0.061308	0
918	chr22-44726725-44726974	0.772822	0.0614412	0
919	chr4-144621746-144622005	0.7601	0.0614877	0
920	chr11-128562772-128562997	0.770835	0.0615211	0
921	chr3-127176057-127176299	0.750345	0.0616528	0
922	chr6-36737453-36737682	0.746273	0.0617538	0
923	chr14-105662603-105662848	0.729066	0.0618209	0
924	chr16-20084900-20085116	0.714214	0.0618595	0
925	chrX-605451-605706	0.713682	0.0618745	0
926	chr20-61051341-61051610	0.748179	0.0620966	0
927	chr12-52263185-52263449	0.736023	0.0624838	0
928	chr10-132511859-132511961	0.71041	0.0625028	0
929	chr7-127841568-127841865	0.754792	0.0627939	0
930	chr13-39261625-39261842	0.746219	0.0628394	0
931	chr12-14134810-14135018	0.77567	0.0628394	0
932	chr2-241564322-241564565	0.752608	0.0628618	0
933	chr2-10472126-10472368	0.71051	0.0628671	0
934	chr17-7967147-7967443	0.736441	0.0628793	0
935	chr14-65345976-65346218	0.786227	0.0629357	0
936	chr1-75139044-75139267	0.759935	0.0630132	0
937	chr11-64108181-64108425	0.777831	0.06318	0
938	chr3-12917538-12917769	0.747189	0.0633796	0
939	chr20-62578938-62579209	0.766788	0.06342	0
940	chr17-83581-83772	0.765698	0.0634309	0
941	chr16-31342748-31342973	0.780426	0.0634313	0
942	chr19-30015832-30016040	0.706542	0.0637244	0
943	chr6-5996289-5996485	0.79008	0.0639697	0
944	chr10-100991855-100992069	0.74456	0.0640606	0
945	chr16-23724355-23724528	0.755776	0.0641006	0
946	chr4-1398506-1398757	0.791889	0.0641101	0
947	chr1-119535741-119535892	0.749408	0.0641846	0
948	chr19-16010731-16010973	0.763439	0.0642169	0
949	chr4-190940724-190940948	0.702435	0.0642207	0
950	chr11-109292720-109292983	0.76048	0.064246	0
951	chr14-99712369-99712608	0.70709	0.0642613	0
952	chr7-1707614-1707875	0.706684	0.0642702	0
953	chr19-23253516-23253697	0.743915	0.0643252	0
954	chr10-47967333-47967583	0.76636	0.0643272	0
955	chr10-44879197-44879465	0.728946	0.0645138	0
956	chr2-131355398-131355635	0.721305	0.0647906	0
957	chr5-76925829-76926064	0.727287	0.0648262	0
958	chr20-5296926-5297211	0.748033	0.0649093	0
959	chr5-160975019-160975211	0.747224	0.0649778	0
960	chr2-239149706-239149949	0.715778	0.0650388	0
961	chr19-8106551-8106696	0.760641	0.0650799	0
962	chr12-117798636-117798895	0.718888	0.0651173	0
963	chr17-48206084-48206276	0.735078	0.0651364	0
964	chr11-132812831-132813075	0.752909	0.0653788	0
965	chr10-118030733-118030952	0.778354	0.065416	0
966	chr12-655742-655940	0.733325	0.0654642	0
967	chr2-149645282-149645577	0.75191	0.0657213	0
968	chr20-44462893-44463146	0.711841	0.0658199	0
969	chr1-55462543-55462801	0.734239	0.0658541	0
970	chr7-27283019-27283303	0.799457	0.0658709	0
971	chr9-110400480-110400593	0.706888	0.065926	0
972	chr20-37353111-37353383	0.737571	0.066142	0
973	chr11-2468332-2468486	0.794747	0.0661762	0
974	chr16-31227619-31227909	0.79921	0.0662244	0
975	chr6-166218123-166218359	0.763856	0.0663618	0
976	chr10-133849615-133849835	0.769993	0.0667315	0
977	chr12-5153141-5153392	0.765371	0.0669545	0
978	chr2-73152571-73152757	0.795951	0.0669942	0
979	chr12-101603719-101603916	0.758224	0.0670493	0
980	chr14-57278717-57278929	0.733496	0.0670602	0
981	chr19-47128122-47128326	0.740457	0.0670623	0
982	chr18-44787647-44787909	0.779587	0.0670991	0
983	chr20-34895074-34895315	0.795047	0.0671724	0
984	chr2-183731976-183732131	0.758834	0.0671891	0
985	chr19-45827155-45827308	0.78466	0.0672	0
986	chr6-43211041-43211279	0.758598	0.067239	0
987	chr19-62887-63033	0.773948	0.0672639	0
988	chr8-8580768-8580987	0.796248	0.0673298	0
989	chr20-39321343-39321592	0.726867	0.0674186	0
990	chr8-4849903-4850125	0.702575	0.0674267	0
991	chr19-10023837-10024095	0.788375	0.0675898	0
992	chr9-69381042-69381306	0.738141	0.0676193	0
993	chr3-138662103-138662254	0.769595	0.0676273	0
994	chr15-100913727-100913979	0.776255	0.0679433	0
995	chr2-165478143-165478432	0.796021	0.0681269	0
996	chr12-130388352-130388631	0.780744	0.0681598	0
997	chrY-241913-242179	0.720039	0.0681897	0
998	chr8-54794628-54794827	0.79077	0.0681957	0
999	chr2-209271206-209271398	0.785889	0.0683215	0
1000	chr5-37839343-37839625	0.767441	0.0686039	0
1001	chr5-392792-393043	0.758583	0.0686643	0
1002	chr6-155316912-155317197	0.716763	0.0688277	0
1003	chr19-41595991-41596182	0.785679	0.0690033	0
1004	chr2-74881863-74882132	0.725859	0.0691353	0
1005	chr1-10964995-10965137	0.706949	0.0691883	0
1006	chr10-23487759-23488032	0.772775	0.0696564	0
1007	chr6-168100446-168100597	0.715202	0.0697059	0
1008	chr5-145718229-145718448	0.709178	0.0698293	0
1009	chr14-76880095-76880316	0.790785	0.0698992	0
1010	chr10-134936742-134936879	0.749558	0.0705134	0
1011	chr7-155242380-155242528	0.747842	0.0706961	0
1012	chr4-6566078-6566289	0.732133	0.070954	0
1013	chr18-56941302-56941539	0.781793	0.0709611	0
1014	chr6-150359110-150359333	0.761075	0.0710212	0
1015	chr11-16634345-16634516	0.752198	0.0710397	0
1016	chr9-136567840-136568074	0.703967	0.0711206	0
1017	chr19-51520094-51520260	0.787009	0.0712387	0
1018	chr11-64422859-64422984	0.749436	0.0712413	0
1019	chr2-119593482-119593774	0.793571	0.071308	0
1020	chr3-75668895-75669185	0.767226	0.0715024	0
1021	chr19-1468329-1468614	0.77261	0.0716521	0
1022	chr12-54091050-54091269	0.773639	0.0717428	0
1023	chr1-240160969-240161176	0.704085	0.0718924	0
1024	chr12-113904748-113904977	0.763952	0.0720534	0
1025	chr6-58180156-58180439	0.790273	0.0721406	0
1026	chr1-217308414-217308571	0.745526	0.0721805	0
1027	chr19-48947701-48947876	0.785391	0.0722162	0
1028	chr6-168842016-168842303	0.744865	0.0723535	0
1029	chr1-21754760-21754987	0.777692	0.0724171	0
1030	chr9-139002151-139002434	0.775385	0.0725248	0
1031	chr8-144512306-144512595	0.7234	0.072621	0
1032	chr11-31821186-31821388	0.751178	0.0726758	0
1033	chr3-9642360-9642601	0.787271	0.072734	0
1034	chr1-2560775-2561055	0.723314	0.0728072	0
1035	chr1-165321723-165321979	0.798691	0.0729553	0
1036	chr8-11554978-11555218	0.789056	0.0730394	0
1037	chr9-117379468-117379502	0.727058	0.0730793	0
1038	chr4-8868567-8868851	0.703554	0.0730874	0
1039	chr1-2462339-2462581	0.774132	0.0730914	0
1040	chr14-102031382-102031567	0.798039	0.0731438	0
1041	chr2-7570893-7571173	0.790047	0.0733216	0
1042	chr5-6466205-6466279	0.700885	0.0733372	0
1043	chr22-38478746-38478994	0.794421	0.0735498	0
1044	chr17-61776585-61776799	0.733554	0.073676	0
1045	chr10-95332904-95332998	0.711219	0.0737511	0
1046	chr1-18964181-18964470	0.795597	0.0737717	0
1047	chr5-2740797-2741033	0.79218	0.0738435	0
1048	chr1-18957223-18957412	0.704904	0.0738969	0
1049	chr20-21687170-21687428	0.793901	0.0740154	0
1050	chrX-595532-595753	0.764969	0.0740375	0
1051	chr10-23488050-23488328	0.748454	0.0741941	0
1052	chr2-39892522-39892777	0.792008	0.0742511	0
1053	chr17-32953269-32953526	0.770694	0.0746174	0
1054	chr2-177024756-177025008	0.758779	0.0751253	0
1055	chr9-37029806-37030017	0.731645	0.0751612	0
1056	chr3-147130967-147131125	0.766116	0.0751692	0
1057	chr22-19011161-19011399	0.766404	0.0752271	0
1058	chr14-94641433-94641648	0.789351	0.0752944	0
1059	chr8-10448747-10448950	0.719564	0.0753502	0
1060	chr2-131280177-131280450	0.757437	0.0754805	0
1061	chr8-144162125-144162363	0.730679	0.0755163	0
1062	chr12-114885106-114885385	0.757019	0.0758769	0
1063	chr2-171570479-171570720	0.757064	0.0761312	0
1064	chr19-694726-695011	0.742546	0.0761607	0
1065	chr11-71955012-71955292	0.756724	0.0764474	0
1066	chr8-145556819-145557087	0.751103	0.0765273	0
1067	chr10-72240393-72240465	0.794311	0.0766146	0
1068	chr7-8474179-8474404	0.71434	0.0767159	0
1069	chr1-178007043-178007284	0.753242	0.0767562	0
1070	chr19-1856068-1856219	0.708206	0.0767625	0
1071	chr19-30334549-30334769	0.791058	0.0770511	0
1072	chr8-25898145-25898308	0.778239	0.0770892	0
1073	chr12-8548759-8549031	0.766119	0.0773278	0
1074	chr2-177024502-177024748	0.774695	0.0773938	0
1075	chr21-46132087-46132247	0.707128	0.0774904	0
1076	chr11-17742742-17742925	0.778733	0.0775374	0
1077	chr14-36982870-36982988	0.79301	0.0778802	0
1078	chr12-130387788-130388067	0.716372	0.0780305	0
1079	chr8-65282209-65282447	0.718564	0.0781732	0
1080	chr5-178420508-178420691	0.79348	0.0783378	0
1081	chr11-106889365-106889558	0.709681	0.0783874	0
1082	chr1-51810354-51810594	0.78001	0.0784818	0
1083	chr22-50753251-50753518	0.78699	0.0785836	0
1084	chr12-111126530-111126804	0.784255	0.0788551	0
1085	chr18-73628298-73628594	0.719908	0.0788744	0
1086	chr6-50810826-50810994	0.78743	0.0789757	0
1087	chr6-166077422-166077585	0.764728	0.0789862	0
1088	chr12-49388683-49388917	0.72902	0.0790407	0
1089	chr11-20691341-20691574	0.703643	0.079338	0
1090	chr18-55019508-55019712	0.773162	0.0795215	0
1091	chr2-80529775-80529990	0.765028	0.0795942	0
1092	chr12-126168384-126168658	0.769043	0.0796067	0
1093	chr2-71832191-71832359	0.703954	0.0804274	0
1094	chr5-134870972-134871211	0.796216	0.0805358	0
1095	chr1-202132194-202132435	0.756133	0.0805606	0
1096	chr6-49518316-49518504	0.755169	0.0806379	0
1097	chr12-124422856-124423003	0.704209	0.0806669	0
1098	chr1-179544722-179544951	0.743049	0.0807127	0
1099	chr10-51912615-51912882	0.791592	0.081359	0
1100	chr6-100055233-100055440	0.72765	0.0813996	0
1101	chr10-131766734-131766885	0.773995	0.0816473	0
1102	chr11-71319121-71319371	0.783492	0.0818943	0
1103	chr22-32572161-32572422	0.777128	0.0821694	0
1104	chr5-153856292-153856437	0.746557	0.0824445	0
1105	chr16-88309390-88309445	0.793397	0.0824799	0
1106	chr19-56988380-56988587	0.772692	0.0825225	0
1107	chr8-110703392-110703674	0.793458	0.0826661	0
1108	chr19-30020111-30020266	0.750082	0.0828352	0
1109	chr19-46974506-46974687	0.714745	0.0829419	0
1110	chr8-145052007-145052290	0.798012	0.0829593	0
1111	chr19-1768286-1768521	0.708831	0.0831945	0
1112	chr6-168842593-168842881	0.776741	0.0833018	0
1113	chr10-23983329-23983611	0.791219	0.0833564	0
1114	chr15-55574825-55574913	0.792264	0.0834824	0
1115	chr13-113549158-113549434	0.747139	0.0835708	0
1116	chr19-46380134-46380364	0.75295	0.083734	0
1117	chr1-165324836-165324991	0.783087	0.0842844	0
1118	chr14-57265113-57265338	0.760591	0.0843451	0
1119	chr13-26625097-26625326	0.799378	0.0843767	0
1120	chr2-220348794-220349065	0.791624	0.0844226	0
1121	chr19-53635662-53635829	0.726912	0.0846766	0
1122	chr9-139522723-139522895	0.784362	0.0847045	0
1123	chr11-4233387-4233528	0.724221	0.0847081	0
1124	chr7-64030739-64030972	0.756132	0.0847415	0
1125	chr22-40081601-40081835	0.792779	0.0849398	0
1126	chr17-35078633-35078891	0.736139	0.0849728	0
1127	chr11-69216135-69216403	0.700547	0.0852394	0
1128	chr4-7654500-7654540	0.739455	0.085289	0
1129	chr7-64973495-64973778	0.712868	0.0853348	0
1130	chr2-171572745-171573005	0.785278	0.0854659	0
1131	chr12-109162326-109162576	0.735049	0.0856594	0
1132	chr4-111558727-111558870	0.793718	0.08576	0
1133	chr6-39282015-39282215	0.763179	0.085764	0
1134	chr17-46826968-46827232	0.778314	0.0859644	0
1135	chr1-202130859-202131129	0.738244	0.0863736	0
1136	chr2-8833513-8833765	0.744808	0.0864613	0
1137	chr17-29995-30266	0.757051	0.0865856	0
1138	chr3-154146749-154147036	0.757261	0.0868375	0
1139	chr12-103350145-103350422	0.783448	0.086869	0
1140	chr10-50463005-50463068	0.707267	0.086887	0
1141	chr11-413651-413796	0.735617	0.0868891	0
1142	chr12-132689979-132690218	0.78842	0.0871404	0
1143	chrX-149530419-149530608	0.793688	0.0871447	0
1144	chr9-136820975-136821214	0.789124	0.0872001	0
1145	chr16-81856893-81857011	0.779271	0.0873025	0
1146	chr22-42470437-42470696	0.77622	0.0875254	0
1147	chr15-76630001-76630249	0.784647	0.0875594	0
1148	chr2-131045298-131045517	0.790637	0.0875937	0
1149	chr20-62959193-62959477	0.770704	0.0876209	0
1150	chr9-132200176-132200343	0.735297	0.0876873	0
1151	chr3-157260914-157261059	0.741393	0.0877509	0
1152	chr3-132757081-132757335	0.760106	0.0882542	0
1153	chr2-239756132-239756399	0.796487	0.088315	0
1154	chr5-170736245-170736529	0.768656	0.0887243	0
1155	chr16-57418201-57418445	0.719858	0.0887665	0
1156	chr19-7735239-7735456	0.717865	0.0888221	0
1157	chr7-52156088-52156367	0.749288	0.0888257	0
1158	chr3-127203173-127203364	0.707558	0.0889082	0
1159	chr8-57026302-57026447	0.774393	0.0889688	0
1160	chr15-68117574-68117762	0.769502	0.0890817	0
1161	chr14-24520583-24520841	0.74884	0.0892341	0
1162	chr5-175085494-175085787	0.7949	0.0894332	0
1163	chr10-80822966-80823140	0.762147	0.0894828	0
1164	chr17-84031-84222	0.749594	0.0896837	0
1165	chr8-65286244-65286407	0.79721	0.0898231	0
1166	chr13-100608447-100608653	0.766724	0.0899502	0
1167	chr2-95527112-95527344	0.744413	0.089964	0
1168	chr15-28699851-28700094	0.769033	0.0900216	0
1169	chr4-41880546-41880748	0.788872	0.0901809	0
1170	chr7-123172946-123173136	0.753767	0.0904932	0
1171	chr6-39281585-39281793	0.783706	0.0905094	0
1172	chrX-71996889-71997112	0.712547	0.0905282	0
1173	chr18-44790402-44790700	0.783139	0.0905737	0
1174	chr14-101699277-101699561	0.735789	0.0908541	0
1175	chr16-89507119-89507336	0.767159	0.0908971	0
1176	chr8-72754547-72754754	0.739443	0.0911388	0
1177	chr7-100943171-100943377	0.792832	0.0912891	0
1178	chr16-86537867-86538115	0.737329	0.0913276	0
1179	chr7-1272486-1272734	0.7644	0.0914481	0
1180	chr1-42623534-42623676	0.720119	0.0915187	0
1181	chr20-21494638-21494832	0.792596	0.0915519	0
1182	chr9-117267242-117267485	0.769655	0.0917304	0
1183	chr11-122850117-122850291	0.798069	0.0919394	0
1184	chr19-863993-864144	0.747452	0.092014	0
1185	chr7-1282263-1282543	0.759213	0.0920611	0
1186	chr8-70946939-70947122	0.789062	0.0924121	0
1187	chr9-37026707-37026918	0.729358	0.0925028	0
1188	chr12-175885-176160	0.729056	0.0926167	0
1189	chr6-166849166-166849386	0.712786	0.0926334	0
1190	chr1-244080368-244080552	0.718778	0.0927655	0
1191	chr16-56224504-56224688	0.786669	0.0928394	0
1192	chr14-96342079-96342330	0.765796	0.092923	0
1193	chr17-79897448-79897611	0.704525	0.0932576	0
1194	chr10-111216544-111216812	0.735628	0.0935018	0
1195	chr11-63851627-63851841	0.779899	0.0935238	0
1196	chr19-47960704-47960978	0.714651	0.0935888	0
1197	chr22-17081938-17082195	0.706672	0.0938072	0
1198	chr3-183993888-183994095	0.762786	0.0939387	0
1199	chr20-43921893-43922089	0.725252	0.0940737	0
1200	chr19-494301-494460	0.722674	0.0942358	0
1201	chr10-99798329-99798478	0.711742	0.0942844	0
1202	chr19-7938629-7938909	0.748317	0.0943351	0
1203	chr1-38219242-38219476	0.724111	0.0945026	0
1204	chr8-65282750-65282989	0.741128	0.0945042	0
1205	chr17-36719310-36719546	0.733929	0.0949064	0
1206	chr4-2765802-2765997	0.791523	0.0950285	0
1207	chr10-102906085-102906320	0.730799	0.0951227	0
1208	chr8-65290448-65290684	0.771573	0.0952196	0
1209	chr10-135048798-135049042	0.728247	0.0952259	0
1210	chrX-139592209-139592407	0.732819	0.0952332	0
1211	chr11-822064-822320	0.796629	0.0956446	0
1212	chr3-112931428-112931621	0.737309	0.0957726	0
1213	chr9-135362124-135362301	0.706579	0.0960054	0
1214	chr4-57687894-57688174	0.720437	0.0960064	0
1215	chr7-71802575-71802856	0.714318	0.0961116	0
1216	chr9-67926180-67926429	0.715175	0.096459	0
1217	chrX-291623-291902	0.740288	0.096528	0
1218	chr15-41232602-41232727	0.703217	0.0966511	0
1219	chr2-119915508-119915758	0.778929	0.0966716	0
1220	chr20-58569234-58569465	0.771266	0.0967754	0
1221	chr6-50791369-50791619	0.756302	0.096933	0
1222	chrX-13587919-13588176	0.773784	0.096994	0
1223	chr2-95527356-95527581	0.730177	0.097431	0
1224	chr10-26223206-26223488	0.719855	0.0974519	0
1225	chr7-121941971-121942220	0.706942	0.0975006	0
1226	chrY-241623-241902	0.715402	0.0975477	0
1227	chr18-31803161-31803385	0.712396	0.0975487	0
1228	chr1-50881350-50881628	0.733	0.0975661	0
1229	chr19-5437045-5437300	0.746465	0.0977095	0
1230	chr1-1149056-1149266	0.751621	0.097835	0
1231	chr20-21695170-21695381	0.762481	0.0979667	0
1232	chr7-158110662-158110826	0.762507	0.0979897	0
1233	chr17-43523444-43523549	0.715808	0.0980111	0
1234	chr20-62270473-62270621	0.774429	0.0980305	0
1235	chr14-105532144-105532354	0.71	0.0981995	0
1236	chr15-27017175-27017421	0.750051	0.0984227	0
1237	chr22-22090670-22090898	0.797832	0.0984458	0
1238	chr2-223166806-223167063	0.77131	0.0985356	0
1239	chr14-77235026-77235175	0.735034	0.0985626	0
1240	chr22-50607824-50608098	0.737092	0.0986117	0
1241	chr10-3108902-3109155	0.7792	0.0987746	0
1242	chr5-2740260-2740545	0.750162	0.0987755	0
1243	chr14-101084736-101084997	0.775134	0.0988088	0
1244	chr1-39980220-39980480	0.752877	0.0989023	0
1245	chr19-54929740-54929923	0.713389	0.0992327	0
1246	chr7-157482788-157483007	0.776837	0.0993166	0
1247	chr8-41733659-41733952	0.78879	0.0993941	0
1248	chr17-37762467-37762748	0.764318	0.0995061	0
1249	chr3-238659-238955	0.79293	0.0995194	0
1250	chr18-54789058-54789243	0.765037	0.0997254	0
1251	chr22-49656005-49656064	0.0383469	0.600032	0
1252	chr2-239007132-239007326	0.060063	0.600741	0
1253	chr5-131601500-131601770	0.0494838	0.600825	0
1254	chr4-49125298-49125412	0.144733	0.60116	0
1255	chr13-114075451-114075661	0.0691431	0.601459	0
1256	chr7-57395959-57396032	0.0495017	0.601914	0
1257	chr22-43867207-43867345	0.0442164	0.601951	0
1258	chr16-9794866-9795033	0.0718891	0.602274	0
1259	chr5-4270794-4270933	0.0434609	0.602571	0
1260	chr5-141114971-141115057	0.166937	0.60263	0
1261	chr20-61175788-61175943	0.232647	0.60282	0
1262	chr14-19932514-19932778	0.0637632	0.603661	0
1263	chrX-153041722-153041996	0.0304612	0.603893	0
1264	chr1-2458419-2458650	0.2124	0.604099	0
1265	chr13-19318785-19318818	0.0106514	0.604334	0
1266	chr6-149353161-149353358	0.0124794	0.604442	0
1267	chrX-42036101-42036188	0.0752451	0.605052	0
1268	chr8-142635336-142635467	0.0956006	0.605196	0
1269	chr21-45994589-45994596	0.0707887	0.605579	0
1270	chr10-5652691-5652849	0.229788	0.606536	0
1271	chr19-13715685-13715774	0.221338	0.606797	0
1272	chr8-142569710-142569941	0.211086	0.606861	0
1273	chr22-49609795-49609945	0.112748	0.607525	0
1274	chr22-20191213-20191286	0.0673031	0.607623	0
1275	chr2-87652331-87652387	0.232131	0.607707	0
1276	chr1-2597312-2597565	0.120637	0.60789	0
1277	chr9-138629145-138629307	0.208301	0.608947	0
1278	chr4-49123312-49123420	0.0675311	0.610081	0
1279	chr15-88718016-88718102	0.135241	0.610257	0
1280	chr14-106093696-106093945	0.0600183	0.610284	0
1281	chr8-144120107-144120399	0.016654	0.610457	0
1282	chr7-150778256-150778527	0.0031438	0.610683	0
1283	chr20-59438898-59438966	0.0711394	0.610965	0
1284	chr14-105018200-105018320	0.283891	0.611088	0
1285	chr1-4062145-4062280	0.16666	0.611559	0
1286	chr4-49121677-49121767	0.106835	0.611657	0
1287	chr4-131122840-131122977	0.0630276	0.611726	0
1288	chr1-18377112-18377394	0.0321215	0.612052	0
1289	chr1-2628079-2628330	0.0594503	0.612121	0
1290	chr17-39949240-39949454	0.008031	0.612545	0
1291	chr1-5727544-5727816	0.178088	0.613002	0
1292	chr10-2958127-2958287	0.134748	0.6141	0
1293	chr20-42026885-42026957	0.0594466	0.615615	0
1294	chrX-70586095-70586280	0.0095725	0.615843	0
1295	chr10-132323169-132323351	0.0525541	0.615896	0
1296	chr11-51405279-51405422	0.0943478	0.61689	0
1297	chr10-135523115-135523358	0.153595	0.616949	0
1298	chr4-49142939-49143004	0.204544	0.6173	0
1299	chr7-149193670-149193825	0.0980921	0.617497	0
1300	chr19-54675970-54676230	0.131987	0.617627	0
1301	chr14-106241075-106241219	0.056003	0.617721	0
1302	chr20-60164978-60165178	0.0246579	0.618119	0
1303	chr2-2836620-2836802	0.102623	0.618923	0
1304	chr7-31200503-31200748	0.0516993	0.619036	0
1305	chr5-3523195-3523355	0.0780618	0.619098	0
1306	chr4-6336496-6336628	0.111782	0.619123	0
1307	chr1-202651032-202651129	0.1465	0.61917	0
1308	chr5-178944295-178944391	0.0539158	0.619224	0
1309	chr22-50129453-50129635	0.176273	0.619668	0
1310	chr16-1132611-1132841	0.0460495	0.620018	0
1311	chr8-38795378-38795491	0.0291798	0.620769	0
1312	chr22-33387862-33387913	0.0212605	0.621267	0
1313	chr19-17941045-17941238	0.0057913	0.621383	0
1314	chr8-1636263-1636355	0.0295847	0.621467	0
1315	chr17-77448596-77448785	0.0895113	0.62153	0
1316	chrY-58973790-58974030	0.103087	0.621597	0
1317	chr16-86116483-86116620	0.0147582	0.621647	0
1318	chr10-1594461-1594638	0.225059	0.621787	0
1319	chr17-77110713-77110961	0.0053036	0.621864	0
1320	chr20-61163138-61163320	0.245788	0.621867	0
1321	chr6-7673338-7673501	0.0099405	0.622664	0
1322	chr7-63634820-63634979	0.19466	0.62289	0
1323	chr7-158132229-158132460	0.219921	0.623137	0
1324	chr12-119520400-119520459	0.0146018	0.625199	0
1325	chr11-134709600-134709841	0.189812	0.625606	0
1326	chr7-154541005-154541246	0.104619	0.625685	0
1327	chr19-48893553-48893733	0.159111	0.625876	0
1328	chr1-34485986-34486226	0.103053	0.626593	0
1329	chr1-34288581-34288724	0.0461282	0.627042	0
1330	chr10-130317986-130318143	0.0565801	0.627226	0
1331	chr8-143644389-143644639	0.149568	0.627259	0
1332	chr9-140386890-140387100	0.0094561	0.627337	0
1333	chr20-62723533-62723725	0.135093	0.627358	0
1334	chr16-49083296-49083453	0.19275	0.627385	0
1335	chrY-13451508-13451553	0.054243	0.62745	0
1336	chr9-138441690-138441736	0.156461	0.627896	0
1337	chr1-165314175-165314218	0.0297691	0.629341	0
1338	chr20-13931719-13931918	0.194228	0.62935	0
1339	chr4-49634266-49634396	0.0360714	0.629768	0
1340	chr7-57390850-57391047	0.0567838	0.629918	0
1341	chr4-7541572-7541697	0.0740911	0.630126	0
1342	chr9-138895377-138895507	0.136619	0.630891	0
1343	chr1-4940093-4940202	0.0423726	0.631315	0
1344	chr20-30686264-30686424	0.249555	0.631355	0
1345	chr16-4452993-4453215	0.195046	0.63158	0
1346	chr8-49183601-49183708	0.180833	0.631583	0
1347	chr5-178396480-178396747	0.154265	0.632125	0
1348	chrX-43513678-43513820	0.0909512	0.632836	0
1349	chr17-77540816-77540973	0.241203	0.633198	0
1350	chr11-71115003-71115079	0.0470538	0.634069	0
1351	chr22-49473408-49473533	0.116739	0.634158	0
1352	chr10-2298570-2298869	0.169117	0.634694	0
1353	chr15-67095582-67095839	0.0263063	0.634751	0
1354	chr10-133372771-133372943	0.291175	0.634763	0
1355	chr2-130411898-130411977	0.0537474	0.634902	0
1356	chr16-33777079-33777322	0.220443	0.634934	0
1357	chr10-44811988-44812081	0.0343677	0.635185	0
1358	chr8-142960597-142960692	0.0148292	0.635301	0
1359	chr16-4995841-4995919	0.0507901	0.635392	0
1360	chr19-4470747-4470874	0.0991369	0.635554	0
1361	chr11-2184879-2185069	0.194062	0.635832	0
1362	chr8-143213019-143213208	0.229871	0.635852	0
1363	chr19-1082577-1082835	0.0437863	0.636082	0
1364	chr1-30352209-30352326	0.045287	0.636094	0
1365	chr12-34515379-34515638	0.188958	0.636207	0
1366	chr12-130941251-130941477	0.250032	0.636209	0
1367	chr11-795382-795524	0.0090449	0.636534	0
1368	chr22-49535756-49535952	0.080175	0.636844	0
1369	chr11-1042016-1042204	0.159863	0.636998	0
1370	chr20-60211810-60212090	0.142866	0.637579	0
1371	chr12-131007475-131007629	0.0616848	0.637665	0
1372	chr6-170394930-170395056	0.131602	0.638061	0
1373	chr8-105296044-105296123	0.0970616	0.638223	0
1374	chr2-2771987-2772155	0.151735	0.638329	0
1375	chr5-117741378-117741625	0.0104599	0.638488	0
1376	chr9-139378987-139379174	0.116663	0.638749	0
1377	chr10-132136590-132136751	0.174711	0.638775	0
1378	chr22-49601354-49601505	0.033921	0.6389	0
1379	chr12-72688851-72689011	0.0587034	0.63982	0
1380	chr9-97316871-97317105	0.0055664	0.639933	0
1381	chr12-12686361-12686403	0.0166286	0.63994	0
1382	chr10-133661929-133662188	0.171434	0.640449	0
1383	chr18-45248138-45248148	0.114771	0.640595	0
1384	chr7-67355533-67355674	0.0407532	0.640774	0
1385	chr13-92383949-92384110	0.0281088	0.641256	0
1386	chr12-34538903-34539181	0.18731	0.642501	0
1387	chr5-89504571-89504644	0.137085	0.642642	0
1388	chr20-59637104-59637296	0.0403715	0.642899	0
1389	chr17-77359784-77360057	0.187937	0.642967	0
1390	chr8-142534146-142534352	0.103515	0.643084	0
1391	chr10-1699999-1700092	0.0596008	0.643313	0
1392	chr11-70729-70855	0.109636	0.643682	0
1393	chr11-1223484-1223737	0.155466	0.643886	0
1394	chr8-1076625-1076659	0.0493891	0.644158	0
1395	chr20-60340268-60340526	0.0277361	0.644309	0
1396	chr11-712943-713089	0.0696477	0.644681	0
1397	chr17-62971986-62972255	0.0087017	0.644888	0
1398	chr1-5819520-5819683	0.142314	0.644989	0
1399	chr15-31521588-31521699	0.0756117	0.645077	0
1400	chr19-34262702-34262987	0.108886	0.645297	0
1401	chr8-1502674-1502766	0.168052	0.645446	0
1402	chrX-512432-512540	0.0897423	0.645961	0
1403	chr10-129408897-129408959	0.060427	0.645999	0
1404	chr8-142502295-142502556	0.205728	0.646993	0
1405	chr21-45994322-45994488	0.0304097	0.647068	0
1406	chr17-77357600-77357695	0.0475363	0.64715	0
1407	chr10-85971900-85972056	0.163246	0.647429	0
1408	chr19-21089945-21090029	0.0265832	0.647624	0
1409	chr4-49132584-49132683	0.15833	0.647885	0
1410	chr17-33057195-33057299	0.162834	0.648019	0
1411	chr17-36610783-36611028	0.0203744	0.648513	0
1412	chr1-2606725-2606837	0.152761	0.64888	0
1413	chr5-1652047-1652224	0.209661	0.649383	0
1414	chrY-58978065-58978359	0.238987	0.650107	0
1415	chr3-152315893-152315979	0.0590333	0.65016	0
1416	chr14-106113160-106113295	0.0942512	0.650448	0
1417	chr11-62689416-62689664	0.105724	0.650787	0
1418	chr19-51315285-51315305	0.118829	0.650826	0
1419	chr16-837435-837722	0.198027	0.650916	0
1420	chr19-8861476-8861714	0.173075	0.650969	0
1421	chr8-142476345-142476426	0.0518155	0.651034	0
1422	chr5-149524113-149524257	0.245821	0.651388	0
1423	chr11-795148-795308	0.10472	0.651479	0
1424	chr2-2720457-2720729	0.192109	0.651777	0
1425	chr5-173461863-173461956	0.104798	0.651845	0
1426	chr21-43772437-43772596	0.178478	0.651889	0
1427	chr7-48874084-48874114	0.0251591	0.651916	0
1428	chr9-137267351-137267648	0.175917	0.652026	0
1429	chrX-148623-148872	0.007292	0.652029	0
1430	chr8-136046044-136046257	0.0371422	0.652487	0
1431	chr7-70321412-70321540	0.154764	0.652778	0
1432	chrX-58294756-58294918	0.18235	0.652854	0
1433	chr19-21144090-21144209	0.121671	0.653112	0
1434	chr22-49688921-49689031	0.0355057	0.653397	0
1435	chr16-13353934-13354074	0.0620957	0.653397	0
1436	chr13-114075670-114075883	0.0737325	0.653402	0
1437	chr16-1163655-1163835	0.235376	0.653807	0
1438	chr8-142565463-142565503	0.030045	0.653971	0
1439	chr17-71966469-71966650	0.192718	0.654128	0
1440	chr5-13853021-13853169	0.0868027	0.654159	0
1441	chr20-60471771-60471950	0.229483	0.654385	0
1442	chr7-157592742-157592964	0.140794	0.654423	0
1443	chr2-1381424-1381592	0.133973	0.654959	0
1444	chr10-42384391-42384637	0.252817	0.655281	0
1445	chr9-138574138-138574354	0.16624	0.655488	0
1446	chr7-155754368-155754630	0.102959	0.655661	0
1447	chr16-6568872-6568880	0.0280593	0.65573	0
1448	chr20-62797228-62797290	0.0842304	0.655803	0
1449	chr17-78415006-78415300	0.246629	0.655904	0
1450	chr1-48750537-48750673	0.126099	0.655922	0
1451	chr13-112836631-112836881	0.2898	0.655978	0
1452	chr12-111686999-111687130	0.0746641	0.656795	0
1453	chr9-140054722-140054861	0.127942	0.656984	0
1454	chr12-133010285-133010470	0.13955	0.657008	0
1455	chr17-79495141-79495398	0.05261	0.657206	0
1456	chr5-96825322-96825352	0.149901	0.657214	0
1457	chr1-22936619-22936749	0.0646693	0.657321	0
1458	chr19-55178326-55178468	0.106286	0.657452	0
1459	chr14-106360911-106361053	0.104692	0.657717	0
1460	chr5-5569422-5569585	0.0684903	0.657956	0
1461	chr1-34528059-34528214	0.0257924	0.658227	0
1462	chr8-139777943-139778130	0.116151	0.658352	0
1463	chr20-58313820-58313961	0.0998216	0.65886	0
1464	chr5-1419626-1419838	0.168424	0.658938	0
1465	chr7-153602233-153602396	0.0647047	0.658986	0
1466	chr12-132104041-132104121	0.124087	0.659628	0
1467	chr2-87724719-87724775	0.257712	0.659848	0
1468	chr14-106132280-106132348	0.0815809	0.660288	0
1469	chr22-38180988-38181237	0.162931	0.660303	0
1470	chr19-9600076-9600247	0.150542	0.660459	0
1471	chr14-96293895-96294194	0.090562	0.660938	0
1472	chr7-157500065-157500104	0.0541801	0.661093	0
1473	chr8-883584-883836	0.0093513	0.661338	0
1474	chr9-141093917-141094000	0.177891	0.661841	0
1475	chrY-985845-986001	0.109147	0.661848	0
1476	chr15-88728990-88729083	0.0505523	0.662586	0
1477	chr20-61034697-61034898	0.283106	0.663458	0
1478	chr10-134330965-134331148	0.0826278	0.663548	0
1479	chr2-87723261-87723406	0.170832	0.663605	0
1480	chr17-1903437-1903487	0.122157	0.663858	0
1481	chrX-69036-69259	0.0057469	0.664212	0
1482	chr21-9968471-9968699	0.0930766	0.664303	0
1483	chr22-23242305-23242450	0.0826613	0.664612	0
1484	chr8-142708804-142709073	0.0441045	0.66485	0
1485	chr4-7431629-7431781	0.0274373	0.66519	0
1486	chr1-21913557-21913776	0.0169183	0.665431	0
1487	chr20-62313915-62314019	0.0277767	0.665462	0
1488	chr14-101539383-101539636	0.181488	0.665515	0
1489	chr20-327307-327523	0.0183301	0.665516	0
1490	chr4-7209057-7209245	0.0111346	0.665948	0
1491	chr15-25429261-25429408	0.0553116	0.666377	0
1492	chr8-1009479-1009577	0.0361061	0.666477	0
1493	chr19-45248827-45248895	0.0268992	0.66655	0
1494	chr1-5913258-5913429	0.05653	0.666631	0
1495	chr14-19649669-19649871	0.0762041	0.666701	0
1496	chr18-47434081-47434190	0.0415569	0.667056	0
1497	chr2-89868669-89868888	0.107393	0.667268	0
1498	chr4-7418414-7418513	0.122343	0.667531	0
1499	chr8-1039369-1039474	0.132806	0.667867	0
1500	chr7-57250766-57250847	0.198623	0.667926	0
1501	chr22-49131530-49131750	0.133311	0.668122	0
1502	chr9-135089623-135089831	0.0318688	0.668267	0
1503	chr2-119927983-119928220	0.212665	0.668473	0
1504	chr16-88943935-88944157	0.160726	0.668571	0
1505	chr1-2161386-2161610	0.0291413	0.668647	0
1506	chr22-37608503-37608651	0.207209	0.668912	0
1507	chr10-42362032-42362167	0.123194	0.668956	0
1508	chr15-21316171-21316264	0.119263	0.669024	0
1509	chrX-119318674-119318785	0.153135	0.669667	0
1510	chr17-75319144-75319386	0.0108131	0.669903	0
1511	chr8-142756806-142756901	0.0064082	0.670479	0
1512	chr1-2838622-2838867	0.0442406	0.671491	0
1513	chr9-138398388-138398582	0.256549	0.671713	0
1514	chr5-6354637-6354686	0.161617	0.671751	0
1515	chr7-155774155-155774200	0.0888239	0.672273	0
1516	chr12-117847496-117847516	0.131006	0.672607	0
1517	chr19-8854253-8854524	0.0582553	0.672707	0
1518	chr14-106063129-106063218	0.174949	0.67271	0
1519	chr20-61681914-61682142	0.214391	0.673161	0
1520	chr22-23248256-23248343	0.147723	0.673515	0
1521	chr5-1686766-1686929	0.139075	0.673543	0
1522	chr5-1201454-1201714	0.0826536	0.673782	0
1523	chr5-113631055-113631122	0.0121192	0.6738	0
1524	chr11-134709900-134710146	0.251721	0.674214	0
1525	chr8-142593742-142593951	0.194942	0.67445	0
1526	chr18-77344024-77344254	0.0163262	0.674551	0
1527	chr9-35664656-35664899	0.194186	0.674856	0
1528	chr6-30994369-30994510	0.102687	0.675163	0
1529	chr21-45994147-45994283	0.0456889	0.675228	0
1530	chr12-125941543-125941781	0.0937043	0.675233	0
1531	chr16-1249345-1249588	0.0485481	0.67532	0
1532	chr15-20545847-20546018	0.198297	0.675396	0
1533	chr7-151425057-151425190	0.0200823	0.675506	0
1534	chr8-142566658-142566834	0.187762	0.676165	0
1535	chr19-1262053-1262248	0.009629	0.67652	0
1536	chr3-124499375-124499567	0.101999	0.67675	0
1537	chr2-2726140-2726370	0.0759597	0.676895	0
1538	chr16-71442982-71443051	0.0590645	0.676992	0
1539	chr6-102801258-102801476	0.10787	0.677054	0
1540	chr7-158125496-158125727	0.188439	0.67717	0
1541	chr20-46523485-46523763	0.148278	0.677411	0
1542	chr16-5299342-5299465	0.12336	0.677894	0
1543	chr20-934597-934773	0.156925	0.678186	0
1544	chr18-76478869-76479079	0.113749	0.678216	0
1545	chr2-859821-860060	0.235838	0.678273	0
1546	chr20-31670783-31670844	0.102031	0.678724	0
1547	chr12-53130709-53130768	0.118203	0.678942	0
1548	chr1-2592696-2592949	0.173114	0.678996	0
1549	chr19-33231419-33231616	0.103515	0.679756	0
1550	chr19-42314569-42314591	0.111893	0.679786	0
1551	chr7-157687794-157687949	0.185351	0.680238	0
1552	chr8-143052016-143052286	0.0446968	0.680459	0
1553	chr12-126172760-126172853	0.0428083	0.680543	0
1554	chr4-1489164-1489240	0.0980667	0.680555	0
1555	chr5-175270075-175270245	0.0951614	0.680675	0
1556	chr4-6057583-6057830	0.0339512	0.681027	0
1557	chr10-72992218-72992448	0.0272831	0.681113	0
1558	chr16-1094213-1094497	0.0721319	0.681272	0
1559	chr12-53565448-53565607	0.172596	0.681314	0
1560	chr19-8853959-8854232	0.284652	0.681666	0
1561	chr22-49477083-49477289	0.120036	0.681703	0
1562	chr6-40719550-40719622	0.0281088	0.681714	0
1563	chr8-1114115-1114266	0.0559709	0.681925	0
1564	chr8-142717466-142717765	0.11529	0.681988	0
1565	chr10-135170447-135170737	0.16798	0.681998	0
1566	chr1-13143735-13143830	0.160988	0.68205	0
1567	chr2-121154993-121155218	0.147448	0.682084	0
1568	chrX-1760326-1760397	0.0832294	0.682253	0
1569	chr22-45134426-45134647	0.262855	0.682268	0
1570	chr1-177361629-177361727	0.0237108	0.682356	0
1571	chr11-133519830-133520060	0.0905416	0.682753	0
1572	chr16-89074495-89074546	0.108017	0.682984	0
1573	chr7-154946571-154946694	0.114187	0.682994	0
1574	chr10-80211430-80211582	0.194607	0.683006	0
1575	chr22-50130917-50131035	0.104466	0.683465	0
1576	chr19-4212654-4212813	0.0606332	0.68359	0
1577	chr3-10458802-10459054	0.209255	0.683784	0
1578	chr19-2723242-2723470	0.0888844	0.683831	0
1579	chr12-34479161-34479295	0.19964	0.684034	0
1580	chr16-7016440-7016579	0.114572	0.684731	0
1581	chr2-1224640-1224921	0.160339	0.685137	0
1582	chr8-144053017-144053113	0.111561	0.685246	0
1583	chr1-73364869-73364896	0.245672	0.685251	0
1584	chr21-46023013-46023179	0.187919	0.685374	0
1585	chr8-133412701-133412855	0.0854754	0.685438	0
1586	chr5-97471631-97471672	0.0303788	0.68611	0
1587	chr6-2953078-2953276	0.133205	0.686463	0
1588	chr1-4129092-4129186	0.130815	0.686662	0
1589	chr10-1583040-1583318	0.203386	0.686799	0
1590	chr7-154447863-154448040	0.0619037	0.68708	0
1591	chr8-143694204-143694323	0.118659	0.687166	0
1592	chr5-176175792-176175993	0.0907666	0.687171	0
1593	chr11-2933944-2933968	0.0338524	0.687453	0
1594	chr17-80054830-80055098	0.0726884	0.687467	0
1595	chr14-106239070-106239236	0.0319459	0.687532	0
1596	chr16-89081799-89082027	0.241596	0.687695	0
1597	chr5-318659-318849	0.236252	0.688301	0
1598	chr21-45712097-45712371	0.154997	0.688379	0
1599	chr11-59813640-59813657	0.0993025	0.688604	0
1600	chr17-43248859-43248972	0.0319679	0.688913	0
1601	chr8-133330855-133330931	0.0437057	0.68897	0
1602	chr16-6751271-6751334	0.0581788	0.689015	0
1603	chr1-7729202-7729344	0.216796	0.689025	0
1604	chr11-38272695-38272784	0.274467	0.689062	0
1605	chrX-101621365-101621530	0.16285	0.689161	0
1606	chr7-142636799-142636919	0.124885	0.689248	0
1607	chr2-2740546-2740679	0.0116899	0.689594	0
1608	chr19-46832728-46832860	0.243122	0.690068	0
1609	chr2-47261255-47261382	0.0699846	0.690144	0
1610	chr16-4443022-4443280	0.0108334	0.690145	0
1611	chr9-96563543-96563630	0.0535897	0.69051	0
1612	chr19-34165771-34165928	0.148228	0.690612	0
1613	chr11-45130064-45130187	0.117211	0.690682	0
1614	chr4-7497569-7497716	0.247476	0.691406	0
1615	chr4-82395418-82395517	0.139905	0.691426	0
1616	chr2-2466251-2466378	0.017762	0.691562	0
1617	chr20-59310855-59310920	0.0389448	0.691611	0
1618	chr7-67355058-67355122	0.0911986	0.69197	0
1619	chr19-4232936-4233143	0.0432488	0.691973	0
1620	chr12-125139648-125139819	0.0906494	0.69222	0
1621	chr19-8876370-8876643	0.265108	0.692551	0
1622	chr10-132309054-132309297	0.170122	0.692601	0
1623	chr5-1326784-1326843	0.0525722	0.692767	0
1624	chr12-128957788-128957999	0.141893	0.692801	0
1625	chrX-72479335-72479475	0.0376253	0.692868	0
1626	chr12-125978857-125979019	0.205597	0.693094	0
1627	chr2-1221733-1222014	0.143797	0.693292	0
1628	chr20-41804873-41804924	0.0070044	0.694058	0
1629	chr11-65512106-65512294	0.0916938	0.694169	0
1630	chr12-126665515-126665775	0.096898	0.694187	0
1631	chr2-242294648-242294906	0.010018	0.694388	0
1632	chr20-41534734-41534859	0.0247978	0.694443	0
1633	chr20-40675367-40675511	0.0638421	0.694779	0
1634	chr11-50371606-50371721	0.142417	0.694927	0
1635	chr2-87623859-87624082	0.184168	0.694948	0
1636	chr11-133497720-133497947	0.0485388	0.695449	0
1637	chr22-50945231-50945451	0.203486	0.696359	0
1638	chr7-155831737-155831863	0.162246	0.697008	0
1639	chr11-1964627-1964834	0.068116	0.697131	0
1640	chr2-231440499-231440662	0.104229	0.697458	0
1641	chrX-75234543-75234731	0.0321215	0.697551	0
1642	chr17-21381752-21381803	0.0891897	0.697614	0
1643	chr16-1209991-1210250	0.0899064	0.697687	0
1644	chr5-180045221-180045517	0.101858	0.697835	0
1645	chr8-142502557-142502803	0.204606	0.698064	0
1646	chr8-133419473-133419540	0.0130427	0.698224	0
1647	chr8-142757401-142757472	0.105375	0.698818	0
1648	chr8-961733-961944	0.0692144	0.698948	0
1649	chr3-127023242-127023498	0.114832	0.699096	0
1650	chr13-112864905-112865183	0.25788	0.6992	0
1651	chr11-126477767-126477923	0.177486	0.699303	0
1652	chr21-9877514-9877797	0.154985	0.699383	0
1653	chr20-61175629-61175784	0.299477	0.699492	0
1654	chr15-89399308-89399536	0.0723122	0.699528	0
1655	chr11-133692113-133692204	0.0944608	0.69971	0
1656	chr11-117069750-117069901	0.167792	0.700505	0
1657	chr7-5638440-5638626	0.0925996	0.700763	0
1658	chr9-138022415-138022614	0.206277	0.700846	0
1659	chr16-5448189-5448319	0.0324783	0.701002	0
1660	chr22-23247661-23247806	0.158876	0.701095	0
1661	chr4-3875221-3875431	0.114072	0.701475	0
1662	chr4-7432197-7432377	0.0272703	0.701907	0
1663	chr7-150445108-150445228	0.037245	0.701943	0
1664	chr2-87720042-87720189	0.162157	0.701996	0
1665	chr8-142701096-142701202	0.27187	0.702077	0
1666	chr5-6355710-6355858	0.213955	0.70219	0
1667	chr17-48288295-48288425	0.134307	0.702504	0
1668	chr8-142956715-142956957	0.125532	0.702508	0
1669	chr1-228329250-228329520	0.0391267	0.702691	0
1670	chr1-7762152-7762291	0.180525	0.702809	0
1671	chr21-46021048-46021278	0.144176	0.703025	0
1672	chr5-180044468-180044669	0.195433	0.703197	0
1673	chr20-58253449-58253582	0.105734	0.70323	0
1674	chr14-105394513-105394745	0.234676	0.703247	0
1675	chr12-132873952-132874130	0.0734333	0.703511	0
1676	chr7-158365161-158365277	0.117035	0.703515	0
1677	chr1-2582465-2582537	0.0212625	0.703582	0
1678	chr11-58475626-58475755	0.142996	0.703727	0
1679	chr22-23237511-23237658	0.134638	0.704019	0
1680	chr10-134062523-134062768	0.0298836	0.70405	0
1681	chr1-1309512-1309668	0.263234	0.70416	0
1682	chr21-47356172-47356283	0.169329	0.704278	0
1683	chr12-131024535-131024649	0.0652462	0.704365	0
1684	chr20-41804162-41804424	0.0266615	0.704532	0
1685	chr11-5375757-5375889	0.0701873	0.704707	0
1686	chr8-58185533-58185587	0.179851	0.705113	0
1687	chr1-203085276-203085516	0.235051	0.705308	0
1688	chr19-54801936-54802021	0.068546	0.705478	0
1689	chr10-100885743-100885853	0.0299926	0.705581	0
1690	chr1-248721932-248722227	0.121543	0.705894	0
1691	chr18-44204532-44204713	0.172128	0.705995	0
1692	chr7-57061354-57061452	0.0712894	0.70614	0
1693	chr16-5564212-5564324	0.0166461	0.706268	0
1694	chrY-865730-865836	0.11529	0.706488	0
1695	chr5-8457917-8458149	0.0173813	0.706875	0
1696	chr5-133014593-133014656	0.274589	0.706877	0
1697	chr4-3463400-3463522	0.0125417	0.706934	0
1698	chr21-45993819-45994017	0.114664	0.707084	0
1699	chr15-22420705-22420761	0.045423	0.707203	0
1700	chr15-21280208-21280442	0.0593597	0.707309	0
1701	chr2-242763375-242763494	0.297588	0.707394	0
1702	chr14-105154674-105154908	0.0062347	0.707544	0
1703	chr4-8781338-8781525	0.0734332	0.707592	0
1704	chr2-138515147-138515217	0.108153	0.707615	0
1705	chr8-56106473-56106545	0.0396924	0.707802	0
1706	chr11-37834134-37834236	0.173799	0.707988	0
1707	chr17-19039449-19039563	0.114357	0.708068	0
1708	chr1-1365758-1366023	0.12196	0.708491	0
1709	chr16-32913649-32913662	0.162278	0.708716	0
1710	chr11-832242-832522	0.0838185	0.708902	0
1711	chr8-120189702-120189821	0.139641	0.708949	0
1712	chr20-46334006-46334092	0.0420475	0.709007	0
1713	chr22-49403117-49403285	0.0217398	0.709371	0
1714	chr4-49109511-49109635	0.0738372	0.709508	0
1715	chr1-4123351-4123545	0.0827434	0.709519	0
1716	chr3-93552101-93552246	0.213011	0.709866	0
1717	chr20-44664168-44664214	0.0835848	0.709884	0
1718	chr16-89653489-89653690	0.0305309	0.710092	0
1719	chr14-106030895-106031109	0.231271	0.71027	0
1720	chr12-119043793-119043858	0.0531106	0.711054	0
1721	chr7-158125128-158125266	0.126203	0.711464	0
1722	chr8-3249932-3250129	0.0645377	0.711717	0
1723	chr7-158156865-158157140	0.142665	0.711771	0
1724	chr10-133047585-133047729	0.109201	0.711928	0
1725	chr20-54730759-54730997	0.0837504	0.712057	0
1726	chr20-30181871-30181917	0.060542	0.71206	0
1727	chr19-17041809-17041848	0.145121	0.712173	0
1728	chr19-54938029-54938099	0.099242	0.712179	0
1729	chr20-60052025-60052283	0.25309	0.712785	0
1730	chr19-8895432-8895705	0.285625	0.712945	0
1731	chr8-132466128-132466199	0.0859473	0.713009	0
1732	chr1-209702831-209702947	0.0546379	0.713277	0
1733	chr20-60146840-60146946	0.228221	0.713463	0
1734	chr7-156058433-156058669	0.214088	0.713581	0
1735	chr10-111422770-111422834	0.085931	0.713657	0
1736	chrY-1267164-1267429	0.260672	0.714169	0
1737	chr10-42367482-42367641	0.0629594	0.714268	0
1738	chr12-56115029-56115232	0.0204646	0.714343	0
1739	chr19-13593071-13593268	0.273279	0.714752	0
1740	chr14-104691667-104691857	0.143012	0.714789	0
1741	chr15-101075948-101076124	0.165859	0.714964	0
1742	chr10-106675217-106675401	0.116638	0.715874	0
1743	chr8-137071111-137071240	0.0514449	0.715883	0
1744	chr2-239047192-239047379	0.171898	0.716239	0
1745	chr2-34593933-34594121	0.0617245	0.716629	0
1746	chr19-30003113-30003211	0.153719	0.716797	0
1747	chr2-2567354-2567442	0.204503	0.716859	0
1748	chr20-53992597-53992673	0.123392	0.717022	0
1749	chr3-10507995-10508112	0.133956	0.717475	0
1750	chr11-45350447-45350563	0.0319148	0.717662	0
1751	chr1-248652455-248652750	0.133365	0.717772	0
1752	chr21-26465108-26465272	0.124567	0.717915	0
1753	chr15-102156108-102156325	0.209744	0.718448	0
1754	chr5-136852998-136853120	0.165558	0.718464	0
1755	chrY-1710326-1710398	0.0654554	0.718556	0
1756	chr12-125691097-125691321	0.170154	0.718597	0
1757	chr17-71791605-71791653	0.100591	0.7186	0
1758	chr20-60339778-60339968	0.209539	0.718798	0
1759	chr7-44267746-44267894	0.295756	0.718946	0
1760	chr5-107909163-107909287	0.034282	0.719003	0
1761	chr11-5186065-5186332	0.248695	0.719317	0
1762	chr1-2161626-2161796	0.0240844	0.719393	0
1763	chr8-142535667-142535854	0.170574	0.719543	0
1764	chr12-126377489-126377567	0.174189	0.719679	0
1765	chr7-6388911-6389139	0.111514	0.719681	0
1766	chr12-131913676-131913892	0.0648346	0.719937	0
1767	chr12-129883889-129883970	0.0438238	0.72002	0
1768	chr1-4860598-4860865	0.0150752	0.720152	0
1769	chr10-131598351-131598412	0.110794	0.720181	0
1770	chr17-3848061-3848346	0.116929	0.720596	0
1771	chr8-1599993-1600161	0.0776622	0.720605	0
1772	chrX-153042005-153042267	0.0330347	0.721413	0
1773	chr20-60112464-60112639	0.229929	0.721521	0
1774	chr1-13698144-13698436	0.171238	0.721694	0
1775	chr19-41224025-41224231	0.114245	0.721704	0
1776	chr1-34654860-34654962	0.119658	0.721791	0
1777	chr20-60799245-60799497	0.240938	0.721807	0
1778	chr1-30417637-30417926	0.291982	0.721854	0
1779	chr10-10451467-10451660	0.0362115	0.721954	0
1780	chr11-1281469-1281672	0.266842	0.722161	0
1781	chr5-1737102-1737282	0.1968	0.722261	0
1782	chr15-99663779-99663970	0.0339835	0.722324	0
1783	chr20-30154830-30154962	0.0990042	0.722382	0
1784	chrY-13833327-13833402	0.220505	0.722547	0
1785	chr7-158326708-158326865	0.168774	0.722812	0
1786	chr2-239991353-239991500	0.187495	0.722941	0
1787	chr7-57059651-57059807	0.243962	0.723117	0
1788	chr8-143084552-143084746	0.0890988	0.723212	0
1789	chr15-27229034-27229187	0.0236862	0.723217	0
1790	chr1-34382483-34382632	0.233085	0.72329	0
1791	chr14-106132017-106132052	0.0304174	0.723312	0
1792	chr20-60404925-60405034	0.160043	0.723319	0
1793	chr19-14675110-14675382	0.096043	0.723511	0
1794	chr19-55147452-55147525	0.231091	0.723529	0
1795	chr7-157265051-157265167	0.0895113	0.723564	0
1796	chr10-24704829-24704931	0.0290789	0.723604	0
1797	chr20-58173195-58173304	0.137465	0.7238	0
1798	chr11-131685199-131685316	0.0274373	0.723914	0
1799	chr1-18641604-18641780	0.20235	0.724273	0
1800	chr20-54179728-54179737	0.0683601	0.724332	0
1801	chr21-46086632-46086856	0.137077	0.724442	0
1802	chr8-143052316-143052588	0.112222	0.724528	0
1803	chr19-55210192-55210385	0.0191773	0.724617	0
1804	chr8-139773082-139773181	0.0437004	0.724643	0
1805	chr7-141045878-141046008	0.126743	0.724661	0
1806	chr1-18430354-18430485	0.162049	0.725325	0
1807	chr19-32184816-32185001	0.152225	0.72533	0
1808	chr5-113498420-113498685	0.174323	0.725852	0
1809	chr11-2181420-2181641	0.245731	0.725897	0
1810	chr5-2583270-2583473	0.138179	0.726011	0
1811	chr17-76930233-76930481	0.0089946	0.726045	0
1812	chr5-1733285-1733512	0.144763	0.726072	0
1813	chr1-3388129-3388362	0.0935923	0.726101	0
1814	chr15-93160911-93160993	0.229707	0.726174	0
1815	chrX-83334923-83335024	0.288016	0.726277	0
1816	chr19-13962272-13962451	0.0404261	0.726359	0
1817	chr6-169776815-169777082	0.208348	0.726384	0
1818	chr5-3338270-3338436	0.25999	0.726405	0
1819	chr7-153622383-153622623	0.0412123	0.726442	0
1820	chr19-57537186-57537336	0.261517	0.726691	0
1821	chr2-1492949-1492993	0.246343	0.726848	0
1822	chr6-169777409-169777642	0.0899327	0.727067	0
1823	chr16-1982403-1982415	0.139247	0.727101	0
1824	chr22-32928682-32928902	0.0294701	0.727253	0
1825	chr22-16193161-16193363	0.112349	0.727277	0
1826	chr1-47613475-47613532	0.271193	0.727306	0
1827	chr6-163289631-163289777	0.233449	0.727846	0
1828	chr10-42382308-42382467	0.0142954	0.727893	0
1829	chr20-61766591-61766857	0.129065	0.728322	0
1830	chr6-167796496-167796742	0.110586	0.728381	0
1831	chr3-900581-900663	0.117071	0.728381	0
1832	chr20-62828960-62828997	0.0886878	0.728431	0
1833	chr22-47820020-47820195	0.0092549	0.728627	0
1834	chr9-140054273-140054344	0.158779	0.728769	0
1835	chr5-4240417-4240600	0.0751851	0.728834	0
1836	chr1-19184548-19184659	0.0416886	0.728856	0
1837	chr7-157500752-157500889	0.229745	0.729003	0
1838	chr2-2726438-2726679	0.245056	0.729238	0
1839	chr15-88701963-88702141	0.189746	0.729289	0
1840	chr21-21417321-21417350	0.0710171	0.72932	0
1841	chr7-75452945-75453145	0.135551	0.729386	0
1842	chr22-17452856-17453019	0.0603093	0.729471	0
1843	chr3-97097242-97097287	0.0123942	0.729613	0
1844	chr14-94091131-94091391	0.224884	0.729754	0
1845	chr22-37318533-37318745	0.160097	0.729839	0
1846	chr11-1252439-1252691	0.222461	0.729906	0
1847	chr8-138925218-138925335	0.0438685	0.730198	0
1848	chr4-49095970-49096120	0.123551	0.730233	0
1849	chr12-131768620-131768842	0.28917	0.730386	0
1850	chr17-77474001-77474248	0.233195	0.730392	0
1851	chr8-142524865-142525074	0.177043	0.730464	0
1852	chr17-77608107-77608334	0.195006	0.730586	0
1853	chr16-89077052-89077245	0.106041	0.730613	0
1854	chr1-13477308-13477600	0.183987	0.730668	0
1855	chr14-106239811-106240029	0.0430881	0.730769	0
1856	chr19-8882668-8882941	0.263381	0.730887	0
1857	chr8-48044434-48044491	0.142097	0.73091	0
1858	chr22-49693216-49693368	0.0505038	0.730977	0
1859	chr12-57302120-57302130	0.130665	0.731068	0
1860	chr1-2807798-2807947	0.0335141	0.731191	0
1861	chr13-112528779-112528902	0.142062	0.731487	0
1862	chr3-126885450-126885645	0.205197	0.731592	0
1863	chr7-75836097-75836285	0.095685	0.73165	0
1864	chr8-142502825-142503072	0.21156	0.731711	0
1865	chr7-45726383-45726645	0.29012	0.731752	0
1866	chr1-248351024-248351221	0.0756475	0.732035	0
1867	chr16-85557476-85557722	0.137663	0.732098	0
1868	chr8-139862625-139862789	0.292564	0.732112	0
1869	chr6-6300509-6300582	0.0869741	0.732216	0
1870	chr8-142523364-142523456	0.274676	0.732351	0
1871	chr19-43969575-43969730	0.033886	0.732408	0
1872	chr15-74493552-74493678	0.0160688	0.732536	0
1873	chr8-143996448-143996693	0.223472	0.732553	0
1874	chr2-123314599-123314736	0.0132327	0.732563	0
1875	chr22-49428001-49428154	0.157618	0.732643	0
1876	chr6-39290342-39290478	0.26246	0.732683	0
1877	chr12-131719743-131719898	0.0894025	0.733137	0
1878	chr12-126205783-126205943	0.089608	0.733171	0
1879	chr22-48893891-48894098	0.23235	0.733292	0
1880	chr5-147989879-147989942	0.0858288	0.733474	0
1881	chr5-1703636-1703719	0.0912446	0.733622	0
1882	chrX-69948394-69948522	0.0440392	0.733645	0
1883	chr8-53990457-53990612	0.203975	0.733713	0
1884	chr19-1453129-1453420	0.294258	0.733806	0
1885	chr2-241866239-241866444	0.205673	0.733984	0
1886	chr20-60291140-60291281	0.169346	0.734443	0
1887	chr12-23033831-23033950	0.133131	0.734743	0
1888	chr8-1287036-1287154	0.0965908	0.734956	0
1889	chr20-60396982-60397139	0.0676371	0.735095	0
1890	chr20-60149081-60149205	0.181942	0.735149	0
1891	chrY-13310601-13310874	0.228999	0.735483	0
1892	chr5-2898753-2898871	0.184539	0.735527	0
1893	chr2-127749751-127749869	0.16129	0.73555	0
1894	chr14-24961044-24961199	0.0655497	0.735618	0
1895	chr8-1092829-1092895	0.0617245	0.735845	0
1896	chr8-132465929-132466006	0.135759	0.735959	0
1897	chr19-51192342-51192536	0.219111	0.736325	0
1898	chr7-158774675-158774879	0.199256	0.736333	0
1899	chr12-6138701-6138884	0.248061	0.736336	0
1900	chr11-134272226-134272346	0.259096	0.736391	0
1901	chr19-54792879-54793005	0.0862617	0.736588	0
1902	chr5-3489216-3489313	0.148872	0.736599	0
1903	chr7-57406952-57407028	0.0986975	0.736732	0
1904	chr22-49029130-49029287	0.253934	0.736955	0
1905	chr1-13411692-13411949	0.0974097	0.737148	0
1906	chr3-13871879-13871965	0.0434452	0.737158	0
1907	chr12-114007838-114007994	0.180686	0.737162	0
1908	chr10-82654588-82654719	0.0373735	0.737166	0
1909	chr13-112192309-112192567	0.280052	0.737366	0
1910	chr12-126320013-126320259	0.200248	0.737403	0
1911	chr12-129419322-129419552	0.187212	0.737461	0
1912	chr8-142649718-142649898	0.220345	0.737487	0
1913	chr5-2895572-2895799	0.0714015	0.737509	0
1914	chr12-129193173-129193436	0.105992	0.737652	0
1915	chr15-88375537-88375641	0.112747	0.737674	0
1916	chr4-6372784-6373013	0.233513	0.737756	0
1917	chr10-2942500-2942637	0.134088	0.737811	0
1918	chr22-48893603-48893824	0.149084	0.738027	0
1919	chr4-2451922-2452110	0.249437	0.73812	0
1920	chr5-3391512-3391698	0.269196	0.738328	0
1921	chr10-43591564-43591728	0.214308	0.738409	0
1922	chr4-49097579-49097815	0.0902355	0.738461	0
1923	chr8-58122317-58122430	0.0321215	0.738927	0
1924	chr12-127916624-127916838	0.0921329	0.739048	0
1925	chr1-22962032-22962208	0.1716	0.73907	0
1926	chr2-2478555-2478665	0.297714	0.739073	0
1927	chr1-175463170-175463294	0.28699	0.73971	0
1928	chr14-69286199-69286451	0.0365565	0.739784	0
1929	chr20-60452025-60452250	0.052659	0.739823	0
1930	chr12-130306637-130306803	0.019948	0.739916	0
1931	chr10-45323142-45323239	0.168318	0.739927	0
1932	chr17-27323272-27323413	0.146225	0.740151	0
1933	chr8-143524551-143524755	0.255242	0.740332	0
1934	chr5-6519744-6519881	0.184865	0.740415	0
1935	chr22-49253867-49254079	0.105043	0.740783	0
1936	chr11-134622512-134622602	0.235251	0.740929	0
1937	chr2-131494184-131494360	0.180785	0.740941	0
1938	chr3-134853281-134853461	0.109025	0.74108	0
1939	chr9-97684443-97684658	0.0536817	0.741777	0
1940	chr10-42367063-42367253	0.102821	0.741825	0
1941	chr20-60340574-60340806	0.104926	0.741923	0
1942	chr1-4575177-4575288	0.0578115	0.742433	0
1943	chr20-48989440-48989555	0.0524933	0.742463	0
1944	chr17-19607961-19608207	0.279063	0.74263	0
1945	chr19-15559016-15559164	0.245208	0.742682	0
1946	chr8-143150420-143150622	0.27661	0.742929	0
1947	chr22-44946689-44946831	0.0070842	0.743365	0
1948	chrX-7511303-7511376	0.196699	0.743501	0
1949	chr19-17940802-17941018	0.0095206	0.743569	0
1950	chr16-4313808-4314052	0.0798668	0.743656	0
1951	chr5-526706-526870	0.227135	0.743676	0
1952	chr14-106034722-106034940	0.178917	0.743678	0
1953	chr9-140782339-140782555	0.26606	0.743751	0
1954	chr22-18742870-18742901	0.191247	0.743811	0
1955	chr11-12439870-12440139	0.076903	0.743975	0
1956	chr4-80585185-80585256	0.051194	0.744225	0
1957	chr14-105998864-105999038	0.294431	0.744253	0
1958	chr11-134278051-134278206	0.0394564	0.744296	0
1959	chr20-55264174-55264247	0.0281576	0.744448	0
1960	chr12-131166595-131166864	0.246289	0.744762	0
1961	chr9-128853928-128854103	0.19702	0.744797	0
1962	chr12-126664960-126665220	0.0440429	0.744909	0
1963	chr19-35158666-35158819	0.278188	0.745171	0
1964	chr10-43374535-43374782	0.13503	0.745451	0
1965	chr2-4092502-4092711	0.0834507	0.745566	0
1966	chr16-83985240-83985338	0.0543046	0.745668	0
1967	chr2-129539635-129539749	0.175557	0.74575	0
1968	chr19-3320504-3320682	0.184174	0.745783	0
1969	chr1-37424792-37425042	0.0274325	0.745894	0
1970	chrY-13459400-13459516	0.164663	0.746421	0
1971	chr12-99928556-99928738	0.111775	0.746528	0
1972	chr20-59989788-59990043	0.102116	0.746653	0
1973	chr19-46727170-46727321	0.006363	0.74669	0
1974	chr15-25429015-25429176	0.137463	0.746704	0
1975	chr7-44265506-44265726	0.292197	0.746723	0
1976	chr18-45223308-45223495	0.277605	0.746782	0
1977	chr2-240633165-240633368	0.110476	0.746833	0
1978	chr14-77492978-77493140	0.0130467	0.746864	0
1979	chr11-11706526-11706555	0.151051	0.746976	0
1980	chr2-90482144-90482331	0.17665	0.747058	0
1981	chr22-48893311-48893564	0.0617733	0.747122	0
1982	chr10-2689586-2689680	0.0555867	0.747136	0
1983	chr4-187467370-187467570	0.237108	0.747262	0
1984	chr10-21625588-21625629	0.0732129	0.747595	0
1985	chr2-127491223-127491288	0.17528	0.748116	0
1986	chr18-35072402-35072639	0.131771	0.748715	0
1987	chr1-4485866-4486054	0.0731963	0.74912	0
1988	chr20-59231699-59231788	0.0429553	0.749176	0
1989	chr4-7500282-7500498	0.0917653	0.749184	0
1990	chr7-157495083-157495288	0.193855	0.74924	0
1991	chr12-130098503-130098551	0.171375	0.749441	0
1992	chr8-104556443-104556577	0.298974	0.749668	0
1993	chr17-77337599-77337667	0.169427	0.749688	0
1994	chr3-6803488-6803653	0.0101722	0.74989	0
1995	chr8-6864937-6864990	0.224268	0.750167	0
1996	chr7-57086854-57086923	0.15214	0.750414	0
1997	chr8-883843-884099	0.021598	0.750598	0
1998	chr6-169777129-169777315	0.142799	0.75069	0
[truncated: 1,715 more rows]

## Sheet: Table S6
Supplementary Table 6: DMRs in colorectal cancer cell lines comparing to WBCs.
#	chr-start-end	Colorectal cancer cell	Whole blood cell	p-val
1	chr12-2162163-2162412	0.706664	0.0018658	0
2	chr1-9711882-9712124	0.719076	0.0018684	0
3	chr17-14205150-14205425	0.710701	0.0018879	0
4	chr17-29718411-29718623	0.704209	0.0024279	0
5	chr15-84976313-84976530	0.719741	0.0024607	0
6	chr14-52781676-52781903	0.750766	0.0024811	0
7	chr16-67678647-67678899	0.718869	0.0025392	0
8	chr10-79397221-79397514	0.768637	0.0026348	0
9	chr17-73839828-73840062	0.710721	0.0026894	0
10	chr4-657433-657673	0.793161	0.0027427	0
11	chr8-143858969-143859211	0.751898	0.0027868	0
12	chr8-67089182-67089430	0.790563	0.0028148	0
13	chr4-166794546-166794820	0.782286	0.0028492	0
14	chr1-25944093-25944348	0.743518	0.0028603	0
15	chr22-24819729-24819998	0.757546	0.0030146	0
16	chr22-24820010-24820262	0.795427	0.0030306	0
17	chr11-128564529-128564797	0.740449	0.0031359	0
18	chr19-39360592-39360756	0.744641	0.0031661	0
19	chr5-175792527-175792781	0.774242	0.0032091	0
20	chr10-11207585-11207774	0.76066	0.0032136	0
21	chr1-28198966-28199200	0.770546	0.0032724	0
22	chr17-60705116-60705351	0.794983	0.0032885	0
23	chr9-134152116-134152404	0.799042	0.0033417	0
24	chr16-67678901-67679145	0.767225	0.0033554	0
25	chr1-24968457-24968625	0.781915	0.0033841	0
26	chr6-80656793-80657020	0.729746	0.0033982	0
27	chr21-27011969-27012155	0.792165	0.0035255	0
28	chr5-119800053-119800281	0.799286	0.0035774	0
29	chr4-143767817-143768082	0.793823	0.0036133	0
30	chr1-968434-968675	0.767679	0.0036386	0
31	chr4-143768095-143768351	0.725275	0.0036677	0
32	chr16-88497293-88497532	0.76824	0.0036679	0
33	chr16-50727480-50727762	0.781419	0.0036883	0
34	chr15-77287432-77287657	0.793212	0.0037421	0
35	chr1-110282867-110283122	0.718629	0.0037422	0
36	chr4-186049499-186049712	0.733468	0.0037432	0
37	chr12-2800351-2800563	0.708664	0.0037519	0
38	chr9-34589775-34590003	0.748168	0.0037605	0
39	chr7-37487941-37488177	0.732843	0.0037769	0
40	chr19-53700263-53700407	0.733399	0.0037997	0
41	chr4-123748634-123748918	0.737085	0.0038265	0
42	chr11-721943-722193	0.768554	0.0038651	0
43	chr1-236559096-236559335	0.756911	0.0039089	0
44	chr4-8859144-8859307	0.768995	0.0039447	0
45	chr19-31840919-31841193	0.761102	0.0039457	0
46	chr18-2847126-2847330	0.791003	0.0039729	0
47	chr14-77607900-77608147	0.734733	0.0039926	0
48	chr5-65893372-65893528	0.7755	0.0039979	0
49	chr5-112630263-112630507	0.773717	0.0040231	0
50	chr20-62715429-62715708	0.798919	0.00404	0
51	chr20-62473787-62473891	0.706371	0.0040763	0
52	chr1-29586259-29586526	0.789899	0.0040859	0
53	chr5-75380340-75380568	0.773913	0.0040991	0
54	chr17-56833044-56833274	0.777087	0.0042536	0
55	chr17-43972969-43973228	0.734331	0.0043179	0
56	chr17-56405826-56405968	0.781912	0.0043518	0
57	chr17-6560191-6560456	0.708898	0.0044472	0
58	chr19-56904569-56904799	0.731989	0.0044671	0
59	chr14-70654774-70654946	0.797611	0.0045104	0
60	chr11-64059665-64059938	0.786743	0.0045301	0
61	chr12-4919165-4919387	0.776942	0.0046091	0
62	chr22-30662647-30662882	0.767831	0.0046163	0
63	chr11-20691578-20691845	0.796426	0.0046536	0
64	chr3-196366669-196366889	0.742832	0.0046868	0
65	chr15-88799876-88800138	0.747384	0.0046892	0
66	chr5-1104734-1104951	0.723178	0.0046908	0
67	chr11-122855030-122855256	0.754516	0.0047204	0
68	chr6-43970540-43970758	0.742848	0.0047263	0
69	chr1-25256167-25256428	0.739634	0.0047585	0
70	chr7-4923291-4923576	0.718873	0.0047606	0
71	chr2-96990801-96991018	0.797445	0.004811	0
72	chr17-1927235-1927470	0.77129	0.0048561	0
73	chr11-123301356-123301598	0.794485	0.0048665	0
74	chr5-122424400-122424661	0.763631	0.0049141	0
75	chr7-75247308-75247451	0.794863	0.004919	0
76	chr3-9993852-9994136	0.784807	0.0049262	0
77	chr17-76126415-76126703	0.792071	0.0050261	0
78	chr16-31021905-31022080	0.765518	0.0050609	0
79	chr10-100994003-100994176	0.744721	0.0050922	0
80	chr2-97193065-97193290	0.732034	0.0050998	0
81	chr6-37664785-37665010	0.767937	0.0051085	0
82	chr9-98783607-98783830	0.753864	0.0051197	0
83	chr17-53342843-53343034	0.737397	0.0051328	0
84	chr14-96506039-96506337	0.758095	0.0051542	0
85	chr7-128430709-128430983	0.793914	0.0052094	0
86	chr14-23821940-23822237	0.78033	0.0052383	0
87	chr19-42028558-42028740	0.78447	0.0052588	0
88	chr5-129240324-129240604	0.752923	0.0052701	0
89	chr9-72659250-72659442	0.755189	0.0052814	0
90	chr1-236849545-236849799	0.723025	0.0053352	0
91	chr6-80657033-80657256	0.769243	0.0053368	0
92	chr17-30846301-30846524	0.776666	0.0053663	0
93	chr9-124461167-124461442	0.750615	0.0054509	0
94	chr17-26699118-26699332	0.758456	0.005505	0
95	chr19-10405989-10406192	0.741834	0.0055103	0
96	chr2-231693005-231693255	0.791582	0.0055117	0
97	chr12-57943869-57944104	0.703913	0.0056032	0
98	chr20-30777928-30778186	0.799694	0.0056191	0
99	chr1-24968285-24968442	0.768491	0.0056293	0
100	chr14-102172520-102172769	0.772214	0.0056544	0
101	chr1-212873670-212873947	0.722787	0.0056572	0
102	chr13-29068446-29068724	0.769009	0.0056775	0
103	chr3-9993548-9993819	0.754495	0.0057137	0
104	chr19-18723508-18723755	0.770497	0.005753	0
105	chr5-139525629-139525801	0.760563	0.005812	0
106	chr15-84976072-84976301	0.710028	0.0058438	0
107	chr6-91320060-91320190	0.725917	0.0058439	0
108	chr9-98784100-98784364	0.797518	0.0058728	0
109	chr5-177666511-177666732	0.755639	0.0058961	0
110	chr1-143913956-143914176	0.748243	0.0059185	0
111	chr13-112712635-112712838	0.746354	0.0060306	0
112	chr7-1705537-1705793	0.758351	0.0060565	0
113	chr17-78978213-78978502	0.789959	0.0060992	0
114	chr6-157557028-157557299	0.791229	0.0061157	0
115	chr12-114844062-114844237	0.78155	0.0061733	0
116	chr11-44341362-44341613	0.79047	0.0061779	0
117	chr14-52781936-52782191	0.76168	0.0062041	0
118	chr16-30195918-30196131	0.731901	0.0062096	0
119	chr18-56888515-56888717	0.796771	0.0062146	0
120	chr2-241771638-241771856	0.729249	0.0062203	0
121	chr16-77822417-77822628	0.735893	0.0062914	0
122	chr2-149632641-149632890	0.757111	0.0063305	0
123	chr2-198669724-198669960	0.768565	0.0064085	0
124	chr1-9243096-9243319	0.744853	0.0064744	0
125	chr20-30778196-30778449	0.792336	0.0065009	0
126	chr4-184718994-184719237	0.762501	0.0065287	0
127	chr2-135476457-135476714	0.773081	0.0065332	0
128	chr1-154297837-154298067	0.797629	0.0065621	0
129	chr13-24846034-24846288	0.785439	0.0065721	0
130	chr16-49475426-49475667	0.71125	0.006619	0
131	chr19-32715260-32715501	0.728735	0.0066191	0
132	chr7-33943825-33944040	0.70477	0.006678	0
133	chr4-143766916-143767142	0.780115	0.0067273	0
134	chr1-204653764-204654036	0.768431	0.0067311	0
135	chr19-53700085-53700237	0.778463	0.0067483	0
136	chr19-1000664-1000889	0.732285	0.0067843	0
137	chr12-48398112-48398337	0.768538	0.0068522	0
138	chr12-3309629-3309904	0.791041	0.0068926	0
139	chr10-122216260-122216521	0.761259	0.006895	0
140	chr14-81421400-81421600	0.736423	0.0069224	0
141	chr20-37302984-37303167	0.772802	0.0069454	0
142	chr10-106399706-106399897	0.719202	0.0069593	0
143	chr7-44143774-44144025	0.754644	0.0070164	0
144	chr2-135476726-135476992	0.747197	0.0070853	0
145	chr10-102998372-102998464	0.727385	0.0071877	0
146	chr17-74864608-74864845	0.767818	0.0072346	0
147	chr1-155220378-155220631	0.747932	0.007241	0
148	chr20-37433725-37433937	0.764258	0.0072851	0
149	chr20-62270712-62270809	0.775265	0.0072874	0
150	chr20-20349199-20349467	0.734872	0.0072887	0
151	chr19-3178422-3178665	0.768866	0.007301	0
152	chr11-62691234-62691420	0.733298	0.007315	0
153	chr5-75379215-75379450	0.737481	0.0073632	0
154	chr17-48049167-48049320	0.799639	0.0073682	0
155	chr20-47444180-47444420	0.787293	0.0073702	0
156	chr6-153451196-153451375	0.79241	0.0073797	0
157	chr11-65406255-65406514	0.748449	0.0073936	0
158	chr1-228566705-228566920	0.774462	0.0073971	0
159	chr12-6809815-6810056	0.709561	0.0074118	0
160	chr15-30484087-30484353	0.726202	0.0074132	0
161	chr22-50243206-50243478	0.767725	0.0075567	0
162	chr17-40826106-40826340	0.791596	0.0075724	0
163	chr11-57250033-57250204	0.70241	0.0075914	0
164	chr22-20791066-20791308	0.77517	0.0076094	0
165	chr1-145979742-145979979	0.752558	0.0076348	0
166	chr2-131485284-131485486	0.744184	0.007651	0
167	chr6-29521649-29521912	0.773866	0.0076529	0
168	chr7-140340076-140340310	0.7481	0.0076893	0
169	chr7-26415639-26415917	0.74439	0.0077457	0
170	chr4-113436346-113436617	0.756942	0.0077531	0
171	chr11-109293834-109294044	0.758294	0.0077717	0
172	chr11-57406027-57406182	0.784815	0.0077857	0
173	chr8-9764271-9764554	0.799487	0.0078308	0
174	chr4-184826513-184826758	0.795359	0.0078517	0
175	chr19-7413993-7414074	0.750657	0.0078911	0
176	chr19-3812413-3812548	0.732765	0.0079108	0
177	chr4-1773380-1773535	0.750027	0.0079796	0
178	chr16-85336954-85337228	0.790301	0.0079905	0
179	chr1-25255894-25256161	0.798718	0.0080277	0
180	chr19-50037525-50037744	0.771495	0.0080441	0
181	chr11-8190358-8190598	0.797042	0.0080568	0
182	chr1-1148229-1148486	0.720543	0.0080666	0
183	chr1-229569779-229569976	0.762168	0.0081063	0
184	chr11-43964114-43964329	0.79912	0.0081166	0
185	chr1-241587544-241587777	0.788922	0.0081187	0
186	chr15-92937538-92937799	0.732269	0.0081348	0
187	chr2-183731820-183731975	0.704056	0.0081357	0
188	chr17-32964544-32964796	0.725906	0.0081802	0
189	chr19-48775044-48775215	0.762242	0.0082014	0
190	chr11-67414263-67414433	0.772684	0.0082055	0
191	chr4-4855119-4855357	0.719796	0.0082567	0
192	chr15-31658129-31658358	0.7518	0.0082813	0
193	chr7-6570834-6571117	0.726529	0.008317	0
194	chr7-98467870-98468116	0.757493	0.0083999	0
195	chr21-46351947-46352194	0.734951	0.008458	0
196	chr10-17496047-17496340	0.706727	0.0084682	0
197	chr14-77228327-77228602	0.706406	0.0085349	0
198	chr1-2374782-2375042	0.734086	0.0085362	0
199	chr2-198120420-198120587	0.727887	0.0086116	0
200	chr1-181031578-181031834	0.793326	0.0086375	0
201	chr16-31548933-31549118	0.741859	0.0087977	0
202	chr16-23847971-23848234	0.797567	0.0088029	0
203	chr1-156215664-156215899	0.762522	0.0088043	0
204	chr8-21771059-21771278	0.736074	0.0088335	0
205	chr9-140431315-140431483	0.795605	0.0088375	0
206	chr12-54943367-54943552	0.77564	0.0089326	0
207	chr6-43970342-43970539	0.749559	0.009047	0
208	chr12-1639899-1640165	0.774443	0.0091138	0
209	chr6-90121241-90121476	0.769109	0.0091474	0
210	chr15-33010767-33011024	0.742077	0.0091835	0
211	chr18-77160746-77160983	0.727851	0.0092055	0
212	chr2-68870836-68871055	0.758037	0.0092218	0
213	chr8-19797726-19798005	0.709016	0.009355	0
214	chr19-3585516-3585742	0.706227	0.009356	0
215	chr6-149803088-149803226	0.7917	0.0093755	0
216	chr13-20735572-20735802	0.78445	0.0093832	0
217	chr20-37435659-37435784	0.725069	0.0094	0
218	chr3-50540386-50540629	0.798593	0.0094356	0
219	chr3-133646269-133646510	0.770442	0.0094932	0
220	chr7-2728175-2728410	0.771243	0.0095779	0
221	chr7-106685381-106685652	0.773865	0.0096184	0
222	chr21-38379063-38379346	0.773854	0.0096231	0
223	chr16-56894412-56894615	0.747638	0.0096485	0
224	chr10-28287320-28287511	0.772768	0.0096975	0
225	chr12-1640166-1640431	0.72763	0.0097496	0
226	chr11-13300279-13300567	0.727263	0.0097653	0
227	chr1-2166406-2166567	0.747962	0.0099198	0
228	chr15-74044563-74044837	0.713352	0.009927	0
229	chr13-25254697-25254971	0.731523	0.0099555	0
230	chr1-151693878-151694085	0.72658	0.0099794	0
231	chr19-4916688-4916914	0.78151	0.0099957	0
232	chr20-3073645-3073917	0.778146	0.010039	0
233	chr13-113583982-113584245	0.731699	0.0101539	0
234	chr12-42983602-42983851	0.777852	0.0102143	0
235	chr2-233791784-233792043	0.773361	0.010238	0
236	chr19-7854144-7854420	0.744993	0.0102902	0
237	chr11-43964579-43964809	0.771462	0.0103224	0
238	chr17-7982568-7982807	0.759339	0.0103773	0
239	chr15-77287762-77287906	0.786851	0.010456	0
240	chr16-89258456-89258711	0.756434	0.0104723	0
241	chr17-7555161-7555414	0.730551	0.010475	0
242	chr2-85981950-85982197	0.759158	0.0104849	0
243	chr10-13043333-13043584	0.79796	0.0105086	0
244	chr2-97203370-97203562	0.740769	0.0105776	0
245	chr20-20345036-20345285	0.737869	0.0107026	0
246	chr20-61734137-61734354	0.774639	0.0107326	0
247	chr9-139001881-139002132	0.752424	0.010793	0
248	chr7-1709542-1709817	0.732617	0.0108012	0
249	chr11-30607376-30607603	0.799227	0.0108226	0
250	chr19-1396658-1396834	0.70044	0.0108309	0
251	chr4-108853133-108853386	0.726185	0.0108544	0
252	chr12-48398351-48398575	0.728763	0.0108618	0
253	chr19-41381419-41381637	0.756664	0.0108788	0
254	chr13-111767033-111767244	0.778448	0.0109137	0
255	chr5-139423045-139423314	0.772408	0.0109151	0
256	chr11-6677223-6677501	0.73967	0.0109354	0
257	chr11-725739-726021	0.745905	0.0109797	0
258	chr7-75864516-75864729	0.762199	0.0110054	0
259	chr5-176170541-176170710	0.719292	0.0110406	0
260	chr7-1631623-1631852	0.72329	0.0110857	0
261	chr7-5336343-5336606	0.759647	0.0111781	0
262	chr16-68027565-68027596	0.733357	0.0112265	0
263	chr2-177017124-177017390	0.792738	0.0112387	0
264	chr1-26372681-26372950	0.763697	0.0112619	0
265	chr4-41753670-41753890	0.781753	0.0112696	0
266	chr8-99438884-99439126	0.761347	0.0113249	0
267	chr12-72665619-72665895	0.774618	0.0114624	0
268	chr10-11060180-11060466	0.797901	0.0115934	0
269	chr3-35681212-35681423	0.79299	0.0116149	0
270	chr17-56234612-56234790	0.79668	0.0116513	0
271	chr19-8115298-8115481	0.727761	0.011652	0
272	chr2-30144366-30144652	0.793029	0.0116619	0
273	chr2-25473710-25473953	0.798498	0.0117905	0
274	chr1-116371155-116371365	0.798914	0.0119186	0
275	chr14-90527268-90527475	0.733577	0.0120428	0
276	chr9-132221622-132221832	0.718286	0.0120727	0
277	chr13-25620916-25621119	0.764963	0.0121015	0
278	chr9-139551278-139551537	0.721656	0.0121413	0
279	chr22-44577735-44578015	0.717235	0.0121631	0
280	chr1-180882120-180882320	0.789512	0.0121702	0
281	chr22-50453578-50453834	0.763515	0.0122841	0
282	chr8-68864318-68864530	0.713956	0.012299	0
283	chr8-70947451-70947595	0.743366	0.0123325	0
284	chr12-3309907-3310188	0.780042	0.0123523	0
285	chr8-49343007-49343231	0.751973	0.0123581	0
286	chr19-42680519-42680721	0.738869	0.0123889	0
287	chr2-20068408-20068630	0.799763	0.0123942	0
288	chr3-123753048-123753298	0.706931	0.0124271	0
289	chr20-3063200-3063454	0.781351	0.0124303	0
290	chr2-135464385-135464483	0.798059	0.0125077	0
291	chr10-31422629-31422910	0.739506	0.0125511	0
292	chr15-98971633-98971801	0.753787	0.0126553	0
293	chr11-133939099-133939372	0.791538	0.0126704	0
294	chr13-29069014-29069289	0.784832	0.0126959	0
295	chr2-119600825-119601048	0.755331	0.0127699	0
296	chr2-231693269-231693496	0.746397	0.01285	0
297	chr7-96653747-96653898	0.720882	0.0128882	0
298	chr1-171811385-171811629	0.731646	0.0130286	0
299	chr12-6809570-6809812	0.755289	0.0130564	0
300	chr15-66544434-66544586	0.75755	0.0130717	0
301	chr4-55523928-55524199	0.778652	0.0131245	0
302	chr12-48397873-48398098	0.774133	0.0131863	0
303	chr19-36049053-36049259	0.757884	0.0131955	0
304	chr5-178771048-178771329	0.780133	0.0132221	0
305	chr8-70981760-70982012	0.780076	0.0134788	0
306	chr17-39890291-39890528	0.770337	0.0134989	0
307	chr20-61148892-61149036	0.713248	0.0135523	0
308	chr1-24235532-24235631	0.779794	0.0136197	0
309	chr11-76033198-76033392	0.757145	0.0137154	0
310	chr13-49794456-49794717	0.793455	0.0137267	0
311	chr7-1329907-1330207	0.729307	0.0137497	0
312	chr1-21835519-21835799	0.766436	0.0138101	0
313	chr6-34433579-34433841	0.761126	0.013853	0
314	chr2-233388920-233389198	0.75644	0.0139038	0
315	chr17-45867372-45867629	0.746774	0.0139817	0
316	chr8-10873922-10874196	0.705755	0.0140027	0
317	chr13-25745347-25745639	0.770349	0.0140078	0
318	chr19-46997154-46997406	0.749401	0.0140773	0
319	chr15-74044840-74045119	0.78418	0.0141011	0
320	chr12-187108-187354	0.746462	0.0141079	0
321	chr12-6809343-6809569	0.74839	0.0142202	0
322	chr16-9184221-9184425	0.735844	0.0142589	0
323	chr19-17958501-17958728	0.731463	0.0142923	0
324	chr9-37037595-37037777	0.79847	0.014301	0
325	chr12-54132256-54132445	0.787936	0.0144041	0
326	chr14-92413544-92413768	0.796357	0.0144353	0
327	chr4-90758271-90758530	0.789591	0.0144722	0
328	chr9-139482604-139482833	0.709123	0.0145496	0
329	chr18-43913948-43914199	0.78567	0.0145528	0
330	chr1-77747770-77747990	0.787776	0.0145757	0
331	chr20-44935980-44936255	0.754563	0.0146209	0
332	chr10-102473291-102473494	0.704799	0.0147454	0
333	chr20-1783825-1784074	0.746759	0.0147607	0
334	chr19-51281419-51281593	0.774577	0.0147993	0
335	chr19-57078969-57079233	0.789228	0.0148141	0
336	chr4-2060120-2060400	0.738856	0.0149307	0
337	chr3-18485245-18485451	0.713551	0.0149351	0
338	chr11-44325977-44326178	0.718582	0.0149411	0
339	chr1-6507295-6507497	0.788622	0.0149536	0
340	chr2-233498292-233498516	0.786779	0.0149743	0
341	chr7-1706062-1706323	0.737795	0.0150427	0
342	chr2-27484875-27485161	0.794928	0.015044	0
343	chr7-45614325-45614599	0.716389	0.0151256	0
344	chr11-6676934-6677211	0.751655	0.0151952	0
345	chr10-79470941-79471183	0.703828	0.0152041	0
346	chr4-8284962-8285098	0.706736	0.015219	0
347	chr11-117746377-117746572	0.75068	0.0152234	0
348	chr6-73332691-73332863	0.792081	0.0152271	0
349	chr15-45408956-45409097	0.767487	0.0153849	0
350	chr11-115631016-115631254	0.791311	0.0153874	0
351	chr7-140340547-140340779	0.796786	0.0155401	0
352	chr17-61776058-61776286	0.778231	0.0155722	0
353	chr10-102894424-102894688	0.739277	0.0156445	0
354	chr2-31361198-31361460	0.73232	0.0156934	0
355	chr1-244012713-244012977	0.78705	0.0157782	0
356	chr11-47615630-47615857	0.752829	0.015815	0
357	chr12-104851848-104852032	0.771976	0.0158957	0
358	chr14-52535055-52535274	0.78329	0.0160496	0
359	chr11-57406327-57406625	0.712363	0.0160777	0
360	chr12-95043821-95044044	0.770419	0.0161048	0
361	chr13-111768193-111768465	0.74696	0.0161127	0
362	chr12-2161640-2161894	0.734905	0.0161238	0
363	chr8-33457026-33457270	0.711599	0.0161835	0
364	chr20-30640049-30640301	0.744247	0.0162904	0
365	chr20-30062892-30063192	0.7962	0.0163092	0
366	chr5-92271-92517	0.721186	0.0163835	0
367	chr4-820613-820895	0.72172	0.0164138	0
368	chr5-71404681-71404867	0.713021	0.0164503	0
369	chr1-155220052-155220319	0.756881	0.016537	0
370	chr22-45404337-45404605	0.720978	0.0165788	0
371	chr7-64349390-64349659	0.783801	0.0165828	0
372	chr1-224528817-224529044	0.75722	0.0167684	0
373	chr11-414608-414869	0.736622	0.0168048	0
374	chr7-19183732-19183929	0.771353	0.0169032	0
375	chr3-139653432-139653706	0.739607	0.0169217	0
376	chr15-99645250-99645547	0.76766	0.0169536	0
377	chr14-36974646-36974933	0.790117	0.0169677	0
378	chr2-91669967-91670235	0.753756	0.0169773	0
379	chr19-39522418-39522705	0.731736	0.0170002	0
380	chr1-156405535-156405799	0.788481	0.0171495	0
381	chr10-17271885-17272152	0.76898	0.0171782	0
382	chr17-19030834-19031047	0.761233	0.0171793	0
383	chr5-129240617-129240898	0.751515	0.0172386	0
384	chr9-127240032-127240202	0.762328	0.017241	0
385	chr20-61703217-61703460	0.758412	0.0172678	0
386	chr19-53194125-53194383	0.77082	0.0173211	0
387	chr3-128274598-128274784	0.733974	0.0175105	0
388	chr1-54204533-54204766	0.736124	0.0175917	0
389	chr9-135285799-135286036	0.790664	0.017619	0
390	chr4-1514958-1515180	0.723179	0.017702	0
391	chr2-219922499-219922730	0.70777	0.0177056	0
392	chr20-50721512-50721673	0.746073	0.0177311	0
393	chr12-132313036-132313299	0.775034	0.0180899	0
394	chr19-5292736-5292957	0.70174	0.018269	0
395	chr1-158150750-158151030	0.777058	0.018403	0
396	chr2-114299561-114299840	0.776537	0.0184256	0
397	chr3-157155685-157155911	0.743661	0.0185183	0
398	chr10-130009041-130009281	0.779392	0.0185825	0
399	chr2-1747259-1747395	0.780803	0.0185892	0
400	chr16-226734-226974	0.70314	0.0186568	0
401	chr7-145813141-145813347	0.735632	0.0186796	0
402	chr22-38851319-38851591	0.734717	0.0187063	0
403	chr16-28304456-28304664	0.774154	0.0187747	0
404	chr15-83316189-83316446	0.798058	0.0188129	0
405	chr17-19274005-19274172	0.753977	0.0188335	0
406	chr1-240255016-240255241	0.77793	0.0188561	0
407	chr9-79626893-79627059	0.769478	0.0188662	0
408	chr3-128564816-128564993	0.761339	0.0188933	0
409	chr14-23821645-23821929	0.742253	0.0189707	0
410	chr5-55219178-55219326	0.761912	0.0190884	0
411	chr2-149632893-149633143	0.761572	0.0191695	0
412	chr22-30672105-30672271	0.796911	0.0192214	0
413	chr3-13920987-13921250	0.725327	0.0192288	0
414	chr19-53661525-53661682	0.781323	0.0192607	0
415	chr20-3063724-3063968	0.794108	0.0193237	0
416	chr20-5297217-5297502	0.7856	0.0193296	0
417	chr1-224803827-224804113	0.713974	0.01935	0
418	chr19-33751484-33751721	0.727173	0.0193573	0
419	chr11-126347899-126348114	0.777886	0.0193642	0
420	chr12-48577805-48578077	0.770163	0.0193928	0
421	chr2-66653766-66653954	0.780962	0.0194469	0
422	chr1-202611916-202612089	0.715695	0.019453	0
423	chr22-42310840-42311085	0.738	0.019469	0
424	chr16-86962661-86962833	0.76552	0.01949	0
425	chr12-106977421-106977616	0.786801	0.0194982	0
426	chr3-13919972-13920194	0.762791	0.0195589	0
427	chr14-95236169-95236365	0.775891	0.0195792	0
428	chr9-129381127-129381373	0.798747	0.0197801	0
429	chr11-43597197-43597371	0.779107	0.0198829	0
430	chr19-821869-822152	0.771601	0.0199687	0
431	chr1-204654342-204654623	0.776302	0.0199702	0
432	chr5-75378952-75379195	0.748537	0.019976	0
433	chr11-2323606-2323802	0.769657	0.0199817	0
434	chr6-44144632-44144826	0.777492	0.0200335	0
435	chr6-132722551-132722776	0.787731	0.0201159	0
436	chr1-148855637-148855908	0.797286	0.02012	0
437	chr5-139422751-139423027	0.782489	0.0201736	0
438	chr19-1757095-1757332	0.738312	0.0201769	0
439	chr1-53527552-53527799	0.784424	0.0201946	0
440	chr19-8657332-8657614	0.757883	0.0202002	0
441	chr9-129374948-129375235	0.79138	0.0204015	0
442	chr20-3063461-3063700	0.709078	0.0204639	0
443	chr7-44365342-44365628	0.775217	0.0205472	0
444	chr16-70221902-70222188	0.75287	0.0205801	0
445	chr6-34113088-34113372	0.716353	0.0206816	0
446	chr1-211307241-211307424	0.785606	0.0207514	0
447	chr1-156594371-156594590	0.756515	0.0207746	0
448	chr2-132796160-132796384	0.765727	0.0207947	0
449	chr9-34590017-34590263	0.774263	0.0207984	0
450	chr2-220416955-220417164	0.733335	0.0208087	0
451	chr17-79134059-79134320	0.724595	0.0208176	0
452	chr14-100625757-100625991	0.78961	0.0208668	0
453	chr10-102891605-102891840	0.789842	0.0208789	0
454	chr2-20867150-20867423	0.793001	0.0208832	0
455	chr1-47910668-47910832	0.770552	0.0209653	0
456	chr17-71161705-71161957	0.790497	0.02099	0
457	chr2-220387368-220387635	0.734441	0.0209994	0
458	chr12-130646023-130646277	0.783399	0.0210043	0
459	chr4-4387690-4387965	0.760449	0.0210212	0
460	chr16-1384370-1384626	0.70158	0.0210296	0
461	chr18-5895672-5895955	0.710843	0.0210679	0
462	chr17-78977912-78978206	0.712603	0.0211242	0
463	chr21-48026043-48026182	0.711495	0.021245	0
464	chr7-2292220-2292247	0.780622	0.0212538	0
465	chr12-94544365-94544649	0.750253	0.0213148	0
466	chr7-27285490-27285724	0.753692	0.0213166	0
467	chr11-1592203-1592324	0.776893	0.0213829	0
468	chr19-17501523-17501776	0.715618	0.0214183	0
469	chr9-134151822-134152112	0.797388	0.021422	0
470	chr3-12045653-12045895	0.735774	0.0215059	0
471	chr21-47518350-47518635	0.740235	0.0216653	0
472	chr16-15528873-15529085	0.786276	0.0217479	0
473	chr1-82268760-82268991	0.733163	0.0218589	0
474	chr8-7537666-7537882	0.700691	0.0219916	0
475	chr15-88799020-88799180	0.748394	0.0220222	0
476	chr2-28582445-28582631	0.749952	0.0221003	0
477	chr6-18277694-18277907	0.716424	0.0221634	0
478	chr2-241759200-241759472	0.719499	0.0221808	0
479	chr5-160974590-160974791	0.702573	0.0222129	0
480	chr20-44936873-44937163	0.7692	0.0222157	0
481	chr20-47435039-47435130	0.704406	0.0222202	0
482	chr1-110282616-110282852	0.750924	0.0223457	0
483	chr8-16859322-16859556	0.758868	0.0224386	0
484	chr1-156868220-156868387	0.761244	0.0225042	0
485	chr22-19748591-19748885	0.752076	0.0225865	0
486	chr22-50232552-50232706	0.777819	0.0227622	0
487	chr8-142414131-142414338	0.778664	0.0227838	0
488	chr5-176057221-176057453	0.732348	0.0228056	0
489	chr11-2322286-2322414	0.767869	0.0229115	0
490	chr11-132864256-132864417	0.718719	0.0231284	0
491	chr2-152954921-152955143	0.783563	0.0231974	0
492	chr1-181451906-181452107	0.730197	0.0233343	0
493	chr6-152129111-152129288	0.715502	0.0233592	0
494	chr12-106975233-106975530	0.717054	0.0234164	0
495	chr4-1396442-1396693	0.726092	0.0235093	0
496	chr2-119604693-119604943	0.716915	0.0235231	0
497	chr6-166581921-166582113	0.78437	0.0236022	0
498	chr1-148854500-148854781	0.769559	0.0236124	0
499	chr1-197886989-197887170	0.75343	0.0236589	0
500	chr5-374136-374426	0.777092	0.0237658	0
501	chr5-131762149-131762379	0.721348	0.0237728	0
502	chr9-133539391-133539583	0.757893	0.0237952	0
503	chr4-168155723-168155909	0.721697	0.0238083	0
504	chr2-168149891-168150153	0.767732	0.0238182	0
505	chr7-6066215-6066290	0.779256	0.0239461	0
506	chr9-133308574-133308862	0.758611	0.0239661	0
507	chr21-46340706-46340905	0.754793	0.0239745	0
508	chr17-46755787-46756005	0.725241	0.0239886	0
509	chr6-125283294-125283536	0.79624	0.0240765	0
510	chr8-145105284-145105570	0.761479	0.0240977	0
511	chr16-89006582-89006815	0.752216	0.0241561	0
512	chr5-146888972-146889205	0.780399	0.0242597	0
513	chr5-1155829-1156099	0.792442	0.0242962	0
514	chr20-9819418-9819555	0.769347	0.0242993	0
515	chr19-58859087-58859337	0.779958	0.024326	0
516	chr15-83002144-83002326	0.787492	0.0243519	0
517	chr11-20690770-20691038	0.73994	0.0243817	0
518	chr17-72856560-72856813	0.765345	0.0244172	0
519	chr15-89346488-89346729	0.753362	0.0245121	0
520	chr11-123066300-123066544	0.764911	0.0245863	0
521	chr2-109745903-109746146	0.790599	0.0246071	0
522	chr3-157155224-157155452	0.787014	0.0246528	0
523	chr17-55123473-55123725	0.797604	0.0247677	0
524	chr10-102501683-102501892	0.731335	0.024815	0
525	chr17-43037361-43037613	0.703573	0.0250047	0
526	chr15-30488258-30488461	0.762102	0.0250304	0
527	chr19-51814739-51814950	0.770652	0.025039	0
528	chr5-134375734-134376016	0.725914	0.0250922	0
529	chr9-37034278-37034460	0.72005	0.0251513	0
530	chr7-93204168-93204381	0.764642	0.0256117	0
531	chr17-45330807-45331099	0.781897	0.0256328	0
532	chr1-27847875-27848097	0.755694	0.0256849	0
533	chr2-105471922-105472194	0.751043	0.0256856	0
534	chr12-49487682-49487817	0.781089	0.0257122	0
535	chr21-27012176-27012397	0.707063	0.0257381	0
536	chr8-1765612-1765875	0.706657	0.0257997	0
537	chr12-49690304-49690566	0.771284	0.0258314	0
538	chr1-109656433-109656667	0.739639	0.025902	0
539	chr19-46996404-46996638	0.792341	0.0259301	0
540	chr11-3224451-3224749	0.704411	0.0259646	0
541	chr9-33676625-33676899	0.711777	0.0261317	0
542	chr17-35291991-35292201	0.767542	0.0262155	0
543	chr5-178770776-178771043	0.761858	0.0262569	0
544	chr1-32931036-32931179	0.760865	0.0262906	0
545	chr20-3662786-3663012	0.701922	0.0263245	0
546	chr16-86962834-86963006	0.728282	0.0263896	0
547	chr19-41073732-41073975	0.79561	0.0264358	0
548	chr17-79451157-79451406	0.703596	0.026548	0
549	chrX-153192368-153192462	0.718912	0.026715	0
550	chr8-49833685-49833834	0.739304	0.026715	0
551	chr4-180979321-180979599	0.79309	0.0267466	0
552	chr19-49925628-49925895	0.712272	0.0267816	0
553	chr1-245474659-245474836	0.714668	0.026793	0
554	chr8-60032446-60032673	0.753496	0.0268857	0
555	chr16-1340019-1340233	0.732597	0.0268912	0
556	chr10-88126757-88127040	0.785286	0.0269324	0
557	chr11-47176742-47176949	0.748559	0.0270256	0
558	chr12-54384860-54385130	0.772206	0.0270643	0
559	chr5-72732366-72732588	0.791133	0.0271522	0
560	chr3-196367614-196367832	0.784588	0.0271749	0
561	chr1-6239238-6239522	0.720022	0.0271911	0
562	chr2-62732759-62732913	0.764914	0.0272222	0
563	chr4-8893551-8893739	0.768534	0.0272417	0
564	chr2-97579187-97579377	0.785693	0.0273332	0
565	chr10-88125880-88126165	0.799964	0.0273681	0
566	chr19-39998112-39998372	0.784529	0.0274876	0
567	chr22-42306589-42306860	0.776835	0.0275236	0
568	chr2-56411545-56411797	0.742858	0.0275831	0
569	chr6-1389913-1390168	0.756112	0.0277129	0
570	chr2-238342807-238342864	0.750825	0.027822	0
571	chr19-19007054-19007346	0.773644	0.0280378	0
572	chr19-12267272-12267464	0.701979	0.028049	0
573	chr11-129565527-129565703	0.703178	0.028049	0
574	chr5-153990882-153991074	0.739739	0.028049	0
575	chr15-89148096-89148235	0.77287	0.028049	0
576	chr6-32160456-32160606	0.787645	0.028049	0
577	chr19-53662262-53662490	0.796835	0.028049	0
578	chr8-24812769-24813007	0.789018	0.0281436	0
579	chr10-124895492-124895728	0.787082	0.0282241	0
580	chr19-51920839-51921017	0.789632	0.0282933	0
581	chr15-29862834-29863088	0.77962	0.0284625	0
582	chr7-853110-853313	0.740206	0.0284653	0
583	chr19-1753483-1753744	0.718375	0.0285855	0
584	chr6-6003621-6003820	0.79569	0.0286354	0
585	chr11-84431447-84431643	0.787749	0.028691	0
586	chr1-153651249-153651513	0.788817	0.0287067	0
587	chr3-11034059-11034269	0.77245	0.028825	0
588	chr1-229570414-229570573	0.779798	0.0288528	0
589	chr12-111472021-111472263	0.784548	0.0288971	0
590	chr1-47690617-47690884	0.784871	0.0288989	0
591	chr10-71562697-71562933	0.782466	0.0289901	0
592	chr9-136294606-136294787	0.787245	0.0290567	0
593	chr14-89493390-89493578	0.746998	0.0290935	0
594	chr6-117591365-117591569	0.772485	0.0291634	0
595	chr10-102977754-102977935	0.775776	0.02922	0
596	chr1-223302876-223303074	0.774311	0.0292215	0
597	chr11-118481465-118481725	0.795879	0.029237	0
598	chr1-2560206-2560477	0.722791	0.0292412	0
599	chr19-1000899-1001122	0.716513	0.0293241	0
600	chr2-219850104-219850313	0.702091	0.0294329	0
601	chr7-6576003-6576277	0.767979	0.0294611	0
602	chr19-46476897-46477167	0.772118	0.0294613	0
603	chr18-35104676-35104965	0.787698	0.0294685	0
604	chr7-149745655-149745945	0.786122	0.0294762	0
605	chr11-68866740-68866969	0.719476	0.0295877	0
606	chr6-37673336-37673526	0.755286	0.0295877	0
607	chr11-68622961-68623251	0.777894	0.0297673	0
608	chr3-170136539-170136818	0.737003	0.0298009	0
609	chr14-92790243-92790512	0.716726	0.0298422	0
610	chr12-113900774-113901063	0.794078	0.0298669	0
611	chr20-30640312-30640567	0.780941	0.0299186	0
612	chr2-241759751-241760004	0.749418	0.0299436	0
613	chr9-79633228-79633443	0.755857	0.0299588	0
614	chr20-55201830-55202095	0.760557	0.0299748	0
615	chr3-192126736-192126997	0.755183	0.0299996	0
616	chr1-17306966-17307158	0.754722	0.0300194	0
617	chr4-54975784-54975991	0.798643	0.0300968	0
618	chr20-43438653-43438931	0.76442	0.0301746	0
619	chr17-48049863-48050108	0.796596	0.0303664	0
620	chr19-10628230-10628479	0.787277	0.030466	0
621	chr6-125283537-125283765	0.776255	0.0305001	0
622	chr12-49942568-49942839	0.799733	0.0306971	0
623	chr9-79633444-79633656	0.753405	0.030769	0
624	chr5-176236972-176237214	0.756279	0.030806	0
625	chr10-134755739-134755972	0.797548	0.0308663	0
626	chr10-75407672-75407926	0.768191	0.0308678	0
627	chr5-172068805-172069031	0.730772	0.0308996	0
628	chr5-133891831-133892035	0.739987	0.0309014	0
629	chr5-128797003-128797211	0.759799	0.0310407	0
630	chrX-592546-592752	0.774383	0.0311107	0
631	chr16-15951809-15952003	0.710753	0.0311812	0
632	chr11-120095712-120095877	0.788605	0.0312568	0
633	chr10-85954581-85954837	0.712383	0.031283	0
634	chr1-37498909-37499179	0.766401	0.0312931	0
635	chr10-135150367-135150654	0.766062	0.0313748	0
636	chr3-48693063-48693360	0.720345	0.0313775	0
637	chr6-137809380-137809564	0.756509	0.0313775	0
638	chr9-130541077-130541238	0.75948	0.0313775	0
639	chr14-93118417-93118609	0.777472	0.0313775	0
640	chr20-25129400-25129688	0.786042	0.0313814	0
641	chr3-194408467-194408716	0.770694	0.0314167	0
642	chr2-172961213-172961467	0.729076	0.0314439	0
643	chr5-172661895-172662096	0.708431	0.0316793	0
644	chr16-66461371-66461656	0.794877	0.031734	0
645	chr18-48085861-48086128	0.717311	0.0318514	0
646	chr9-132427909-132428164	0.786103	0.0318538	0
647	chr2-237073295-237073518	0.731976	0.031885	0
648	chr8-9762830-9763075	0.712224	0.0319503	0
649	chr11-119293121-119293362	0.742629	0.0319561	0
650	chr22-44728001-44728238	0.756977	0.0320126	0
651	chr12-81330278-81330494	0.784923	0.0320146	0
652	chr17-18950125-18950338	0.770984	0.032095	0
653	chr5-176056649-176056854	0.733021	0.0321893	0
654	chr19-56592549-56592783	0.789518	0.0322255	0
655	chr10-48438587-48438870	0.735129	0.0322821	0
656	chr18-35065417-35065704	0.747723	0.0322865	0
657	chr2-233793105-233793332	0.735941	0.0323719	0
658	chr16-29675437-29675508	0.795582	0.0323982	0
659	chr19-57683240-57683439	0.784873	0.032573	0
660	chr6-44134498-44134687	0.7511	0.0326958	0
661	chr10-1779167-1779432	0.702319	0.0327859	0
662	chr8-16859075-16859299	0.775721	0.0329802	0
663	chr2-171674603-171674845	0.76417	0.0330044	0
664	chr10-28031636-28031902	0.78032	0.0331769	0
665	chr17-5974206-5974491	0.760006	0.0333056	0
666	chr22-37637569-37637860	0.782217	0.0334338	0
667	chr9-129373419-129373646	0.797029	0.0334338	0
668	chr6-39016712-39016972	0.776168	0.0334347	0
669	chr15-74215274-74215453	0.715824	0.0334866	0
670	chr20-24450698-24450886	0.795362	0.0334866	0
671	chr19-7854448-7854732	0.742918	0.033606	0
672	chr17-41723507-41723790	0.780476	0.0337078	0
673	chr17-37914291-37914386	0.712522	0.0337351	0
674	chr19-51071294-51071578	0.735736	0.0338145	0
675	chr2-45162973-45163188	0.75683	0.0338352	0
676	chr9-841340-841632	0.794758	0.0338881	0
677	chr13-108518530-108518768	0.763951	0.0340692	0
678	chr3-119528585-119528812	0.73024	0.0340719	0
679	chr5-76476007-76476273	0.736928	0.0340856	0
680	chr6-40554596-40554866	0.775635	0.0341051	0
681	chr10-119294720-119294985	0.797938	0.0341646	0
682	chr10-23488344-23488626	0.793359	0.0341713	0
683	chr19-18059850-18060039	0.728525	0.0346164	0
684	chr14-74892946-74893184	0.762719	0.0346345	0
685	chr17-66596683-66596973	0.779516	0.0347876	0
686	chr10-135049527-135049770	0.796731	0.0347886	0
687	chr15-78912247-78912388	0.784505	0.0351057	0
688	chr7-193056-193332	0.768436	0.0352621	0
689	chr8-20161089-20161271	0.788419	0.0353101	0
690	chr21-34398307-34398465	0.754064	0.035443	0
691	chr2-154729226-154729443	0.741868	0.0354459	0
692	chr17-79620491-79620667	0.750374	0.0354742	0
693	chr16-66878601-66878873	0.790771	0.035485	0
694	chr16-204018-204257	0.72185	0.0355397	0
695	chr2-27485781-27486062	0.799631	0.0355685	0
696	chr1-147521475-147521712	0.738903	0.035635	0
697	chr11-63974023-63974250	0.779769	0.0357373	0
698	chr16-12994773-12995011	0.741702	0.035855	0
699	chr15-31732987-31733238	0.776657	0.0358639	0
700	chr19-33716531-33716802	0.773074	0.0358665	0
701	chr1-207842783-207842950	0.750948	0.0358793	0
702	chr4-48492118-48492375	0.777925	0.0359279	0
703	chr10-43725350-43725613	0.772828	0.0359525	0
704	chr17-53343461-53343643	0.732946	0.036007	0
705	chrX-152075669-152075859	0.752753	0.036007	0
706	chr14-51561346-51561625	0.795762	0.036007	0
707	chr12-58013354-58013529	0.763676	0.0360319	0
708	chr5-149461691-149461819	0.743183	0.0360395	0
709	chr19-45656677-45656948	0.781604	0.0360627	0
710	chr11-58672716-58672903	0.776864	0.0361495	0
711	chr16-87637062-87637306	0.778966	0.03616	0
712	chr17-48691653-48691768	0.747427	0.0361738	0
713	chr8-15094819-15095090	0.798369	0.0362081	0
714	chr12-52416710-52416971	0.712276	0.0362361	0
715	chr3-39852385-39852630	0.748229	0.0362567	0
716	chr11-555819-556102	0.779085	0.0363315	0
717	chr1-38219755-38220012	0.773733	0.0363516	0
718	chr12-54942935-54943218	0.787453	0.0363859	0
719	chr12-6809082-6809319	0.735536	0.0364131	0
720	chr6-58147601-58147831	0.789899	0.0365925	0
721	chr17-27038680-27038919	0.778983	0.0368354	0
722	chr7-1704020-1704272	0.750459	0.0369188	0
723	chr5-523833-524096	0.780929	0.0370662	0
724	chr1-47910450-47910644	0.751035	0.0371322	0
725	chr2-175594893-175595159	0.746103	0.0371655	0
726	chr14-57283968-57284196	0.796977	0.0372365	0
727	chr17-32964846-32965092	0.782218	0.0373171	0
728	chr2-111003001-111003206	0.789036	0.0373205	0
729	chr2-95691333-95691558	0.750177	0.0373359	0
730	chr19-42444858-42445096	0.758867	0.0373717	0
731	chr2-233792311-233792573	0.765064	0.0373942	0
732	chr15-68114289-68114523	0.726314	0.037409	0
733	chr3-137489763-137489945	0.795008	0.0374418	0
734	chr2-71128516-71128764	0.787595	0.0374663	0
735	chr3-128565005-128565211	0.789165	0.0376575	0
736	chr7-149745954-149746248	0.748944	0.0376818	0
737	chr12-108237629-108237860	0.795192	0.0376992	0
738	chr6-168086387-168086624	0.772535	0.0377245	0
739	chr14-100154613-100154854	0.73246	0.0378178	0
740	chr5-172755274-172755421	0.717832	0.0379155	0
741	chr11-91959656-91959817	0.73352	0.0380145	0
742	chr10-23481322-23481557	0.787152	0.0380372	0
743	chr16-74441216-74441440	0.782756	0.038069	0
744	chr4-5892051-5892276	0.721044	0.0381553	0
745	chr11-109294129-109294395	0.739164	0.0382519	0
746	chr10-102444484-102444518	0.749069	0.0382524	0
747	chr2-16082774-16083032	0.726238	0.0382964	0
748	chr12-31079694-31079969	0.796215	0.0383013	0
749	chr14-76880326-76880550	0.733693	0.0383705	0
750	chr4-24801971-24802203	0.710016	0.0383778	0
751	chr21-47063747-47064032	0.76693	0.0384142	0
752	chr4-118954437-118954664	0.765543	0.0384687	0
753	chr3-123752783-123753009	0.798663	0.0384882	0
754	chr19-57988618-57988861	0.792164	0.038659	0
755	chr9-130539112-130539181	0.728858	0.0386872	0
756	chr2-110705053-110705303	0.770215	0.038726	0
757	chr2-172970966-172971146	0.754086	0.0387581	0
758	chr21-46340931-46341167	0.787217	0.0387686	0
759	chr9-140345794-140345996	0.762881	0.0388305	0
760	chr4-1195232-1195531	0.743497	0.0388661	0
761	chr7-37960538-37960793	0.741646	0.0388679	0
762	chr13-103052582-103052832	0.793325	0.0390179	0
763	chr21-44803409-44803663	0.776579	0.0390207	0
764	chr19-1446322-1446587	0.788001	0.0391841	0
765	chr9-131970821-131970954	0.753496	0.0392784	0
766	chr11-119211956-119212061	0.74155	0.0393421	0
767	chr2-119916550-119916808	0.750991	0.0393605	0
768	chr3-51990247-51990520	0.797748	0.039436	0
769	chr20-60794777-60795051	0.740435	0.039444	0
770	chr1-47691449-47691726	0.773437	0.0395347	0
771	chr16-28075142-28075421	0.767562	0.0395488	0
772	chr1-48462214-48462445	0.797254	0.0395948	0
773	chr1-181286739-181286951	0.788613	0.0396378	0
774	chr21-44994585-44994759	0.759438	0.0397552	0
775	chr20-58633644-58633824	0.763636	0.0398331	0
776	chr19-41354388-41354684	0.768126	0.0400303	0
777	chr21-40032907-40033135	0.753261	0.0400682	0
778	chr19-53758051-53758323	0.772672	0.0401176	0
779	chr20-20344326-20344545	0.719169	0.0401741	0
780	chr9-110253419-110253588	0.764363	0.0402016	0
781	chr12-132905977-132906250	0.799504	0.0403566	0
782	chr11-47411370-47411574	0.701634	0.0403726	0
783	chr4-184718751-184718984	0.7988	0.0404454	0
784	chr2-64836207-64836400	0.774781	0.0405226	0
785	chr3-9745885-9746020	0.718789	0.040578	0
786	chr13-51796945-51797178	0.702239	0.0405891	0
787	chr7-31375847-31376050	0.707907	0.040659	0
788	chr9-77113915-77114141	0.758678	0.0409242	0
789	chr9-126779797-126780046	0.752026	0.0409507	0
790	chr8-110703686-110703958	0.780379	0.0410832	0
791	chr1-975156-975422	0.779672	0.0411811	0
792	chr10-79396932-79397214	0.789667	0.0412352	0
793	chr6-100066934-100067169	0.792209	0.041366	0
794	chr12-5542728-5543010	0.765727	0.0413678	0
795	chr5-176127377-176127632	0.734033	0.041489	0
796	chr7-145813363-145813564	0.793657	0.041529	0
797	chr20-62948199-62948463	0.758996	0.0415872	0
798	chr8-11421530-11421800	0.75911	0.0417017	0
799	chr3-127794734-127794992	0.772459	0.0417786	0
800	chr2-45227960-45228230	0.7324	0.0417875	0
801	chr19-18718143-18718431	0.749035	0.0418272	0
802	chr7-37960251-37960525	0.751955	0.041934	0
803	chr16-51168463-51168645	0.773165	0.0419819	0
804	chr8-50824245-50824424	0.715757	0.0419988	0
805	chr12-5542151-5542425	0.768965	0.0420368	0
806	chr18-30350258-30350506	0.711847	0.0420489	0
807	chr11-31820780-31820951	0.77627	0.0421938	0
808	chr4-184718234-184718484	0.722812	0.0422272	0
809	chr19-39282980-39283235	0.782135	0.0422684	0
810	chr17-43860685-43860871	0.793197	0.0423035	0
811	chr2-91635064-91635312	0.72558	0.042385	0
812	chr3-138679245-138679452	0.798436	0.042414	0
813	chr1-205012329-205012570	0.790095	0.0424821	0
814	chr3-147131147-147131305	0.732187	0.0424953	0
815	chr10-103589616-103589852	0.761013	0.042534	0
816	chr11-100999547-100999774	0.781224	0.0426133	0
817	chr1-147532517-147532698	0.719666	0.0427533	0
818	chr12-54446801-54447043	0.797786	0.0428189	0
819	chr15-82339964-82340214	0.77198	0.0428893	0
820	chr3-46924945-46925200	0.720335	0.0428981	0
821	chr14-24439163-24439377	0.786201	0.0429254	0
822	chr14-97685061-97685178	0.772055	0.0429609	0
823	chr16-56665855-56666104	0.790103	0.0429767	0
824	chr20-39312202-39312434	0.7519	0.0430049	0
825	chr2-223155954-223156153	0.755531	0.0430874	0
826	chr11-61595374-61595633	0.777679	0.0431032	0
827	chr2-237073071-237073289	0.722008	0.0431457	0
828	chr4-118954903-118955121	0.730434	0.0432426	0
829	chr10-43428243-43428488	0.737052	0.0432524	0
830	chr3-28617743-28617970	0.779402	0.0432542	0
831	chr1-181451680-181451878	0.778261	0.0432927	0
832	chr5-175224372-175224662	0.794038	0.0433255	0
833	chr4-5889608-5889860	0.773138	0.0436816	0
834	chr1-6484947-6485151	0.798783	0.0436875	0
835	chr9-140346053-140346291	0.738399	0.0436892	0
836	chr15-45422110-45422342	0.74555	0.0437506	0
837	chr22-25679207-25679451	0.7038	0.0438018	0
838	chr7-149745355-149745654	0.734011	0.0438454	0
839	chr3-121902846-121903053	0.792878	0.0438855	0
840	chr10-119294986-119295256	0.768701	0.0439193	0
841	chr6-50787648-50787872	0.730898	0.0439623	0
842	chr7-1709264-1709489	0.768433	0.0441804	0
843	chr7-157485555-157485835	0.767842	0.044188	0
844	chr11-20618462-20618652	0.727694	0.0442191	0
845	chr11-33850762-33850970	0.772276	0.0443352	0
846	chr11-120435390-120435685	0.787986	0.0443528	0
847	chr12-20521635-20521828	0.716912	0.0443978	0
848	chr15-96958807-96958984	0.772517	0.0444151	0
849	chr16-88546223-88546352	0.7092	0.0444336	0
850	chr10-102900113-102900397	0.779187	0.0445297	0
851	chr3-194871292-194871563	0.789744	0.0445568	0
852	chr15-28700102-28700339	0.76204	0.0446745	0
853	chr7-72648603-72648880	0.724089	0.0447069	0
854	chr4-6259236-6259486	0.71976	0.0447265	0
855	chr17-35295241-35295415	0.721442	0.0447764	0
856	chr11-56947962-56948227	0.701372	0.0448212	0
857	chr19-58609126-58609419	0.791127	0.0448384	0
858	chr8-37655237-37655435	0.798848	0.0448787	0
859	chr6-76645123-76645260	0.786924	0.0449295	0
860	chr2-288882-289147	0.736191	0.0449392	0
861	chr3-48632646-48632872	0.762875	0.0449911	0
862	chr19-38700335-38700508	0.736063	0.0450385	0
863	chr10-48438882-48439160	0.76652	0.0451479	0
864	chr9-140431139-140431295	0.769146	0.0451485	0
865	chr1-206755065-206755257	0.776954	0.0451997	0
866	chr10-99789466-99789732	0.715167	0.0452397	0
867	chr18-5629535-5629742	0.717428	0.0452712	0
868	chr20-57875849-57876110	0.75979	0.0453745	0
869	chr10-118922323-118922608	0.763933	0.0454281	0
870	chr14-76842507-76842706	0.75665	0.0454661	0
871	chr7-45128227-45128511	0.778304	0.0454672	0
872	chr12-82153256-82153507	0.798092	0.0455047	0
873	chr19-55684673-55684963	0.767989	0.0456119	0
874	chr5-148033646-148033861	0.764499	0.0456797	0
875	chr14-70040505-70040646	0.715164	0.0457251	0
876	chr10-125650747-125650981	0.769147	0.0457809	0
877	chr10-119302965-119303226	0.789753	0.0458525	0
878	chr11-2833593-2833826	0.744052	0.0458623	0
879	chr2-71017315-71017520	0.758555	0.0461052	0
880	chr5-128797223-128797457	0.707493	0.0461465	0
881	chr19-18717027-18717305	0.764286	0.0461477	0
882	chr15-66947227-66947416	0.766511	0.0462604	0
883	chr19-58858298-58858534	0.777398	0.0462928	0
884	chr10-73510478-73510713	0.709255	0.046313	0
885	chr19-42445125-42445341	0.799946	0.0463501	0
886	chr2-47798763-47799044	0.77349	0.0465006	0
887	chr7-100318013-100318224	0.771501	0.0465247	0
888	chr19-38877519-38877690	0.77291	0.046551	0
889	chr19-47910638-47910828	0.748579	0.0465511	0
890	chr9-127212605-127212827	0.716429	0.046587	0
891	chr4-168155511-168155706	0.709615	0.0467071	0
892	chr19-18718460-18718742	0.710012	0.0467815	0
893	chr5-7395648-7395919	0.792016	0.0470502	0
894	chr22-30116745-30117037	0.77398	0.0471936	0
895	chr11-63802729-63802948	0.789842	0.0472373	0
896	chr16-55358543-55358820	0.725609	0.0473644	0
897	chr19-57050009-57050275	0.709743	0.047485	0
898	chr7-44363856-44364015	0.702776	0.0475485	0
899	chr1-214156255-214156494	0.793869	0.0476037	0
900	chr12-114838688-114838983	0.732117	0.0477133	0
901	chr11-31834194-31834456	0.735884	0.0477422	0
902	chr6-30449010-30449255	0.799988	0.0477809	0
903	chr7-97362822-97363017	0.738219	0.0478261	0
904	chr11-44331493-44331761	0.777361	0.0479167	0
905	chr5-122434581-122434771	0.760466	0.0479497	0
906	chr8-47829610-47829792	0.723468	0.0479551	0
907	chr14-30396355-30396613	0.761673	0.0482355	0
908	chr11-33850553-33850758	0.748891	0.0484736	0
909	chr20-21486741-21486982	0.736293	0.0484969	0
910	chr5-1931251-1931489	0.743668	0.0485195	0
911	chr12-114842927-114843154	0.754564	0.0485377	0
912	chr3-46737109-46737255	0.779119	0.0485503	0
913	chr11-122850742-122850884	0.742469	0.0488766	0
914	chr16-66878305-66878487	0.747946	0.0489306	0
915	chr17-18315806-18315868	0.772661	0.0489706	0
916	chr19-18715974-18716250	0.713657	0.0490721	0
917	chr5-92932833-92933009	0.794829	0.0491291	0
918	chr10-135088295-135088524	0.721062	0.0492237	0
919	chr17-36575218-36575431	0.790975	0.0493508	0
920	chr1-156890486-156890760	0.727963	0.0493699	0
921	chr20-23066832-23067034	0.747569	0.0496185	0
922	chr20-42136000-42136219	0.767193	0.0497119	0
923	chr12-48212441-48212597	0.711349	0.0499622	0
924	chr10-118925561-118925833	0.761172	0.0502109	0
925	chr2-87089151-87089395	0.773665	0.0503034	0
926	chr20-43729411-43729656	0.740259	0.0503385	0
927	chr14-27066904-27067114	0.743557	0.0504005	0
928	chr6-37751227-37751386	0.738766	0.0504785	0
929	chr20-60732114-60732322	0.74472	0.0506428	0
930	chr14-48143147-48143444	0.709298	0.0506528	0
931	chr12-30323379-30323554	0.772076	0.0507253	0
932	chr8-23563960-23564157	0.752097	0.0507775	0
933	chr19-47933217-47933454	0.778404	0.0508923	0
934	chr6-96464314-96464565	0.702311	0.0509663	0
935	chr6-21665638-21665926	0.76601	0.0510847	0
936	chr6-44310445-44310640	0.712372	0.0511704	0
937	chr3-192959092-192959333	0.768574	0.0512755	0
938	chr19-45827000-45827150	0.786584	0.0513571	0
939	chr8-72460156-72460389	0.777211	0.0514778	0
940	chr11-20178038-20178226	0.758702	0.0515324	0
941	chr22-24823950-24824109	0.798231	0.051616	0
942	chr1-220700769-220701031	0.71504	0.0518006	0
943	chr5-172662109-172662328	0.787281	0.0518144	0
944	chr2-5831371-5831665	0.791418	0.0519313	0
945	chr8-7469200-7469477	0.71342	0.0519958	0
946	chr2-27529358-27529611	0.769004	0.0520775	0
947	chr2-119914297-119914516	0.718922	0.0520974	0
948	chr9-67925947-67926156	0.741084	0.0523861	0
949	chr1-167607039-167607233	0.705025	0.0523906	0
950	chr10-101293173-101293441	0.743501	0.052518	0
951	chr14-62279794-62280018	0.790745	0.0527257	0
952	chr10-109674756-109674929	0.792148	0.0527707	0
953	chr11-109293026-109293298	0.728583	0.0527985	0
954	chr22-46373701-46373952	0.732907	0.0528064	0
955	chr8-37654887-37655114	0.789223	0.0530223	0
956	chr13-100547634-100547924	0.708242	0.053085	0
957	chr11-17717583-17717818	0.797569	0.0530961	0
958	chr5-1667422-1667682	0.782638	0.053173	0
959	chr11-74441892-74442152	0.774541	0.0532009	0
960	chr5-148033862-148034080	0.705857	0.0532937	0
961	chr4-6565121-6565407	0.764237	0.0533246	0
962	chr1-1935334-1935540	0.78926	0.0533284	0
963	chr1-10057606-10057873	0.78416	0.0534115	0
964	chr19-13616820-13617020	0.751759	0.0534752	0
965	chr2-217236562-217236785	0.724993	0.0535757	0
966	chr1-43524267-43524364	0.739398	0.0535868	0
967	chr14-31344536-31344778	0.797902	0.053616	0
968	chr4-57397189-57397311	0.786921	0.053739	0
969	chr19-45718966-45719213	0.754237	0.0537642	0
970	chr2-220417426-220417665	0.768597	0.0537746	0
971	chr4-5021182-5021352	0.737144	0.0538361	0
972	chr4-1514706-1514953	0.79817	0.0538938	0
973	chr17-44929482-44929690	0.736311	0.0539667	0
974	chr11-66648173-66648244	0.726971	0.0542972	0
975	chr1-91176556-91176826	0.776682	0.0543058	0
976	chr3-121903278-121903486	0.771886	0.0543347	0
977	chr20-21486499-21486734	0.762558	0.054557	0
978	chr7-86274185-86274470	0.751779	0.0546432	0
979	chr10-102892430-102892634	0.729033	0.0547582	0
980	chr3-239313-239553	0.756923	0.0547965	0
981	chr2-119600356-119600586	0.799843	0.0548167	0
982	chr16-86532577-86532759	0.725872	0.0548564	0
983	chr2-26915914-26916197	0.791448	0.0549348	0
984	chr15-35087576-35087729	0.770091	0.0549711	0
985	chr19-18060047-18060232	0.73751	0.0551049	0
986	chr5-175300140-175300294	0.752912	0.0551206	0
987	chr17-41994671-41994833	0.741124	0.0551216	0
988	chr1-205425527-205425739	0.722686	0.055228	0
989	chr10-23984761-23985038	0.774926	0.0552771	0
990	chr6-28753803-28753969	0.79297	0.055281	0
991	chr20-55200243-55200471	0.778715	0.0552971	0
992	chr14-21493707-21493917	0.79037	0.0553841	0
993	chr11-69519759-69520042	0.795422	0.0554631	0
994	chr12-175604-175884	0.748486	0.0556287	0
995	chr20-43729661-43729910	0.769304	0.05573	0
996	chr10-102508628-102508845	0.712839	0.0557853	0
997	chr22-27879810-27879940	0.702752	0.0558873	0
998	chr17-21279439-21279697	0.755091	0.0559272	0
999	chr3-48598342-48598535	0.756863	0.0559816	0
1000	chr4-170946836-170947087	0.785217	0.0560906	0
1001	chr10-102586408-102586661	0.778006	0.0563147	0
1002	chr5-50265400-50265542	0.781768	0.0563305	0
1003	chr9-100871501-100871593	0.736845	0.0565277	0
1004	chr14-91720044-91720306	0.739257	0.056543	0
1005	chr7-149917446-149917696	0.784883	0.0566382	0
1006	chr2-220387652-220387908	0.76566	0.0567236	0
1007	chr2-96092942-96093078	0.79628	0.0567777	0
1008	chr2-127844772-127845045	0.706875	0.0568493	0
1009	chr2-172964926-172965138	0.790092	0.0572234	0
1010	chr22-39473556-39473692	0.774991	0.0573176	0
1011	chr17-42030387-42030598	0.755109	0.0573189	0
1012	chr8-105342215-105342366	0.799437	0.0573629	0
1013	chr12-113910545-113910745	0.776561	0.0576777	0
1014	chr17-78961024-78961195	0.712168	0.057732	0
1015	chr2-105470551-105470827	0.789265	0.0578093	0
1016	chr9-140200022-140200257	0.71552	0.0579064	0
1017	chr2-51259202-51259460	0.747893	0.0580788	0
1018	chr5-145713608-145713775	0.745926	0.0581303	0
1019	chr9-139094844-139095112	0.786663	0.0581771	0
1020	chr16-1538786-1539062	0.780731	0.0581795	0
1021	chr2-543868-543892	0.788929	0.0582631	0
1022	chr19-5567952-5568221	0.77786	0.058319	0
1023	chr6-43252736-43252987	0.758468	0.058369	0
1024	chr11-120435094-120435389	0.760822	0.0586469	0
1025	chr4-96469126-96469392	0.797196	0.0588455	0
1026	chr20-61886032-61886263	0.759336	0.0589423	0
1027	chr7-35297986-35298218	0.752184	0.0589979	0
1028	chr18-13611786-13612021	0.772987	0.0590142	0
1029	chr18-75383525-75383751	0.735506	0.0592551	0
1030	chr12-48207415-48207599	0.767452	0.0592764	0
1031	chr12-130388070-130388348	0.758692	0.0593538	0
1032	chr20-62959489-62959770	0.778822	0.0594672	0
1033	chr10-102586671-102586930	0.771915	0.0595128	0
1034	chr17-34998037-34998288	0.743934	0.0595777	0
1035	chr11-64815313-64815515	0.75545	0.0596113	0
1036	chr10-103051088-103051342	0.727916	0.0596538	0
1037	chr8-55372108-55372393	0.773819	0.0596681	0
1038	chr17-8907631-8907824	0.781797	0.0597085	0
1039	chr6-84418820-84419062	0.77284	0.0597689	0
1040	chr20-644758-644987	0.797	0.0599331	0
1041	chr2-111181402-111181607	0.778372	0.0599924	0
1042	chr1-6803633-6803920	0.798461	0.0599969	0
1043	chrY-542546-542752	0.791984	0.0600951	0
1044	chr12-103351251-103351493	0.793465	0.0601863	0
1045	chr19-43059972-43060032	0.772043	0.0603662	0
1046	chr20-20344673-20344886	0.752726	0.0604207	0
1047	chr2-71126621-71126881	0.758586	0.0604297	0
1048	chr15-45404002-45404286	0.74979	0.0604449	0
1049	chr8-9761332-9761570	0.739775	0.0604754	0
1050	chr22-33023052-33023143	0.763655	0.060528	0
1051	chr9-133537662-133537857	0.793908	0.0608025	0
1052	chr5-149569538-149569774	0.794668	0.0608395	0
1053	chr15-91427605-91427885	0.771787	0.0608515	0
1054	chr14-95237545-95237718	0.782544	0.0609553	0
1055	chr20-644026-644267	0.753774	0.0610108	0
1056	chr6-34433869-34434093	0.705812	0.0611474	0
1057	chr19-46477178-46477458	0.796541	0.0611998	0
1058	chr14-100204175-100204346	0.717205	0.0612221	0
1059	chr2-200327195-200327424	0.764517	0.061648	0
1060	chr8-21912346-21912501	0.72648	0.0617604	0
1061	chr10-71331450-71331622	0.738571	0.0618406	0
1062	chr17-4543318-4543553	0.711562	0.061936	0
1063	chr12-49690580-49690818	0.761509	0.0621473	0
1064	chr4-74702387-74702570	0.792114	0.0622984	0
1065	chr12-79257668-79257912	0.77191	0.0623756	0
1066	chr11-2321685-2321842	0.79047	0.0625429	0
1067	chr8-91803657-91803882	0.764879	0.0627451	0
1068	chr8-144162379-144162631	0.741259	0.0627694	0
1069	chr2-241564322-241564565	0.795667	0.0628618	0
1070	chr20-21494025-21494251	0.735264	0.0629138	0
1071	chr8-79674622-79674798	0.771776	0.0629965	0
1072	chr6-1392926-1393132	0.743503	0.0631764	0
1073	chr11-64108181-64108425	0.709024	0.06318	0
1074	chr17-58197967-58198236	0.799188	0.063204	0
1075	chr3-12838452-12838630	0.783761	0.0632582	0
1076	chr20-62578938-62579209	0.792136	0.06342	0
1077	chr12-114833946-114834148	0.799807	0.0635294	0
1078	chr7-114562060-114562332	0.766535	0.0635822	0
1079	chr1-224528575-224528789	0.788829	0.0637514	0
1080	chr14-23835049-23835207	0.793541	0.0639948	0
1081	chr19-16010731-16010973	0.753113	0.0642169	0
1082	chr17-35165734-35165962	0.70191	0.0642388	0
1083	chr7-1707614-1707875	0.752548	0.0642702	0
1084	chr16-54315884-54316030	0.748874	0.0643334	0
1085	chr20-39317281-39317536	0.783955	0.0643691	0
1086	chr10-118429616-118429872	0.792515	0.064432	0
1087	chr10-44879197-44879465	0.768029	0.0645138	0
1088	chr15-89911355-89911592	0.772653	0.0645167	0
1089	chr2-107103544-107103761	0.755752	0.0646434	0
1090	chr12-103359100-103359352	0.774077	0.0647281	0
1091	chr12-128751518-128751776	0.745184	0.064775	0
1092	chr2-131355398-131355635	0.758262	0.0647906	0
1093	chr5-76925829-76926064	0.758292	0.0648262	0
1094	chr1-148854802-148855052	0.754252	0.0648528	0
1095	chr2-220349659-220349954	0.745237	0.0648787	0
1096	chr19-8106551-8106696	0.766981	0.0650799	0
1097	chr11-75999429-75999596	0.767311	0.065126	0
1098	chr2-155555096-155555353	0.730145	0.0653061	0
1099	chr13-61987790-61988054	0.755896	0.0653971	0
1100	chr12-655742-655940	0.741234	0.0654642	0
1101	chr1-55462543-55462801	0.763785	0.0658541	0
1102	chr7-27283019-27283303	0.774608	0.0658709	0
1103	chr4-55096292-55096523	0.755918	0.0660906	0
1104	chr7-153748313-153748592	0.721359	0.0662217	0
1105	chr16-31227619-31227909	0.723907	0.0662244	0
1106	chr20-55206013-55206273	0.779547	0.0662399	0
1107	chr1-220702187-220702472	0.759668	0.066463	0
1108	chr6-170605308-170605547	0.797473	0.0666721	0
1109	chr15-77927174-77927416	0.761546	0.0668982	0
1110	chr2-134785497-134785691	0.77881	0.0670001	0
1111	chr14-57278717-57278929	0.786145	0.0670602	0
1112	chr5-169930841-169931039	0.758555	0.0671792	0
1113	chr2-45181681-45181904	0.752919	0.0671817	0
1114	chr1-6508170-6508429	0.746027	0.0671834	0
1115	chr19-45827155-45827308	0.763209	0.0672	0
1116	chr19-62887-63033	0.774941	0.0672639	0
1117	chr20-39321343-39321592	0.705233	0.0674186	0
1118	chr1-153651514-153651759	0.780221	0.0674317	0
1119	chr2-121334248-121334476	0.781339	0.067602	0
1120	chr2-137523235-137523473	0.746172	0.0676315	0
1121	chr11-105481022-105481255	0.754661	0.067779	0
1122	chr19-58665975-58666158	0.779282	0.0678643	0
1123	chr9-34588659-34588837	0.713547	0.0679328	0
1124	chr6-166267373-166267635	0.751938	0.0679406	0
1125	chr7-31092507-31092769	0.764104	0.0680701	0
1126	chr16-6070247-6070455	0.778818	0.0681039	0
1127	chr19-53661352-53661508	0.746901	0.0682186	0
1128	chr11-64478957-64479211	0.715432	0.0683907	0
1129	chr7-100823156-100823381	0.781914	0.0684138	0
1130	chr1-114696043-114696305	0.783244	0.068522	0
1131	chr7-157405715-157405936	0.7367	0.0686138	0
1132	chr20-39995671-39995949	0.789688	0.068632	0
1133	chr20-22548578-22548833	0.733581	0.0687101	0
1134	chr2-220416210-220416365	0.718454	0.0687672	0
1135	chr1-113265574-113265787	0.763714	0.0687672	0
1136	chr6-105627428-105627691	0.782574	0.069358	0
1137	chr1-6510313-6510475	0.745304	0.0694233	0
1138	chr2-176973302-176973494	0.736852	0.0694697	0
1139	chr19-30021341-30021564	0.742002	0.0697014	0
1140	chr14-93389387-93389648	0.785291	0.0697426	0
1141	chr12-72666297-72666555	0.709768	0.0698748	0
1142	chr17-46830071-46830323	0.776501	0.0700918	0
1143	chr11-2324119-2324264	0.777176	0.0702602	0
1144	chr20-4230142-4230394	0.789764	0.0703156	0
1145	chr20-60795656-60795923	0.765952	0.0703654	0
1146	chr7-87256875-87257034	0.775569	0.0704184	0
1147	chr10-134936742-134936879	0.788672	0.0705134	0
1148	chr17-35299435-35299704	0.723671	0.0705559	0
1149	chr21-46127277-46127510	0.757704	0.0706512	0
1150	chr16-69141322-69141560	0.798255	0.0708078	0
1151	chr3-6902824-6903052	0.78035	0.0708718	0
1152	chr4-6566078-6566289	0.768826	0.070954	0
1153	chr12-114843160-114843381	0.799314	0.071217	0
1154	chr16-86232414-86232581	0.79254	0.0716985	0
1155	chr12-113904748-113904977	0.746227	0.0720534	0
1156	chr7-156409216-156409453	0.721528	0.0720728	0
1157	chr1-21754760-21754987	0.787241	0.0724171	0
1158	chr17-2700161-2700361	0.76012	0.0726147	0
1159	chr9-139427428-139427659	0.769931	0.0729843	0
1160	chr6-6003010-6003196	0.78372	0.0730476	0
1161	chr10-102501199-102501407	0.738113	0.0731693	0
1162	chr5-6466205-6466279	0.70227	0.0733372	0
1163	chr18-76733488-76733717	0.743671	0.0733491	0
1164	chr3-48598607-48598868	0.73301	0.0734003	0
1165	chr3-68057129-68057391	0.793997	0.073446	0
1166	chr7-100318239-100318452	0.79457	0.0734473	0
1167	chr22-38478746-38478994	0.762921	0.0735498	0
1168	chr5-87980912-87981085	0.768331	0.0735782	0
1169	chr7-8474413-8474632	0.714104	0.073837	0
1170	chr5-156886970-156887258	0.758569	0.0739338	0
1171	chr5-76932915-76933121	0.732891	0.0740502	0
1172	chr21-46340226-46340422	0.750271	0.0741882	0
1173	chr10-23488050-23488328	0.788354	0.0741941	0
1174	chr22-37812578-37812724	0.707383	0.0743303	0
1175	chr5-87988168-87988309	0.735458	0.0743687	0
1176	chr10-119307770-119307987	0.764741	0.0744142	0
1177	chr1-49241940-49242192	0.737784	0.0744565	0
1178	chr11-1874247-1874470	0.729124	0.0746983	0
1179	chr5-990387-990529	0.791236	0.0747611	0
1180	chr19-11689178-11689434	0.758197	0.0747645	0
1181	chr4-41753915-41754159	0.76595	0.0749169	0
1182	chr17-77093175-77093462	0.731514	0.0750205	0
1183	chr2-119914527-119914745	0.721828	0.0754147	0
1184	chr2-131280177-131280450	0.767777	0.0754805	0
1185	chr19-22966763-22966983	0.716208	0.0755392	0
1186	chrX-114957575-114957844	0.778291	0.075557	0
1187	chr14-52534835-52535040	0.707721	0.0756922	0
1188	chr6-14857880-14858082	0.717862	0.0756922	0
1189	chr19-44905254-44905536	0.708715	0.0757261	0
1190	chr2-79739557-79739842	0.703246	0.0758337	0
1191	chr6-168719891-168720136	0.797856	0.0758692	0
1192	chr22-50050720-50050982	0.744761	0.0761791	0
1193	chr12-130645412-130645567	0.737354	0.076241	0
1194	chr7-31092875-31093119	0.710755	0.0762883	0
1195	chr4-185937827-185937986	0.738731	0.0763002	0
1196	chr15-35087734-35087886	0.703601	0.0763612	0
1197	chr11-71955012-71955292	0.795764	0.0764474	0
1198	chr1-86621019-86621256	0.757666	0.0764799	0
1199	chr5-168110675-168110929	0.722701	0.076548	0
1200	chr7-8474179-8474404	0.761629	0.0767159	0
1201	chr6-170404868-170405044	0.742822	0.076793	0
1202	chr13-102068369-102068616	0.796172	0.0769169	0
1203	chr1-3663377-3663630	0.789209	0.0771954	0
1204	chr3-137488823-137488984	0.729336	0.0774665	0
1205	chrY-545300-545517	0.799755	0.0777711	0
1206	chr10-102987917-102988193	0.787785	0.0778133	0
1207	chr14-36982870-36982988	0.702201	0.0778802	0
1208	chr11-30040074-30040243	0.729953	0.0779762	0
1209	chr12-2725889-2726134	0.71525	0.0780469	0
1210	chr11-44332604-44332838	0.779588	0.0782379	0
1211	chr5-178420508-178420691	0.739249	0.0783378	0
1212	chr2-5813446-5813671	0.734729	0.0785652	0
1213	chr16-31342488-31342723	0.769219	0.0785676	0
1214	chr17-79761467-79761711	0.745807	0.0787386	0
1215	chr17-43974866-43975162	0.744297	0.0789275	0
1216	chr1-91192290-91192545	0.751461	0.0791194	0
1217	chr22-39417670-39417804	0.783115	0.0792876	0
1218	chr18-55019508-55019712	0.753629	0.0795215	0
1219	chr5-87970847-87971129	0.798342	0.0797649	0
1220	chr1-156829079-156829300	0.782241	0.0800378	0
1221	chr16-88518731-88518979	0.730927	0.0800528	0
1222	chr15-31685238-31685521	0.740461	0.0802919	0
1223	chr14-104603559-104603823	0.737047	0.0803633	0
1224	chr1-39957549-39957839	0.793076	0.0803898	0
1225	chr5-134870972-134871211	0.787693	0.0805358	0
1226	chr7-155251940-155252201	0.796443	0.0805742	0
1227	chr12-124422856-124423003	0.783242	0.0806669	0
1228	chr22-42828207-42828419	0.792761	0.0807115	0
1229	chr20-17308154-17308325	0.728003	0.0807296	0
1230	chr14-103395782-103396049	0.721786	0.0807654	0
1231	chr6-110299366-110299520	0.708328	0.0809087	0
1232	chr7-149746255-149746551	0.723149	0.080915	0
1233	chr6-45387933-45388164	0.783421	0.0811882	0
1234	chr21-34398497-34398686	0.782135	0.0811885	0
1235	chr7-1265094-1265362	0.778654	0.0812732	0
1236	chr6-24126222-24126407	0.797666	0.081484	0
1237	chr4-8582425-8582637	0.755409	0.0816434	0
1238	chrX-11682447-11682717	0.741917	0.0817708	0
1239	chr19-15090661-15090946	0.757177	0.0820806	0
1240	chr8-72459637-72459871	0.75669	0.0823196	0
1241	chr19-56988380-56988587	0.774448	0.0825225	0
1242	chr20-548912-549080	0.710119	0.0825245	0
1243	chr22-42307152-42307431	0.788275	0.0825252	0
1244	chr10-42673199-42673431	0.798785	0.0826459	0
1245	chr22-42394616-42394859	0.771086	0.0829041	0
1246	chr11-119212197-119212248	0.767554	0.0832395	0
1247	chr6-168842593-168842881	0.736473	0.0833018	0
1248	chr1-21661594-21661819	0.764148	0.0834508	0
1249	chr19-46380134-46380364	0.75657	0.083734	0
1250	chr7-155260560-155260752	0.733891	0.0838416	0
1251	chr11-69831862-69832108	0.718903	0.0841489	0
1252	chr7-157718957-157719024	0.73978	0.0842844	0
1253	chr14-101587465-101587630	0.765121	0.0842844	0
1254	chr16-88748435-88748580	0.718693	0.0844548	0
1255	chr1-201617189-201617444	0.767735	0.0844875	0
1256	chr22-37815756-37816001	0.763544	0.0845793	0
1257	chr4-6223568-6223784	0.75225	0.0847032	0
1258	chr1-10776603-10776692	0.784843	0.0847289	0
1259	chr17-58103032-58103282	0.787906	0.0847412	0
1260	chr19-39108097-39108262	0.790762	0.0849221	0
1261	chr22-40081601-40081835	0.785719	0.0849398	0
1262	chr22-45161031-45161103	0.758906	0.0850909	0
1263	chr11-69216135-69216403	0.750396	0.0852394	0
1264	chr22-31218312-31218591	0.771872	0.0852551	0
1265	chr4-7654500-7654540	0.753606	0.085289	0
1266	chr14-29236929-29237203	0.706152	0.0854387	0
1267	chr5-134375450-134375724	0.797519	0.0855236	0
1268	chr5-140306036-140306309	0.76681	0.0855425	0
1269	chr17-32953529-32953790	0.75225	0.0857693	0
1270	chr1-156863641-156863853	0.777957	0.0859384	0
1271	chr17-46826968-46827232	0.763501	0.0859644	0
1272	chr9-129386419-129386671	0.769969	0.0859941	0
1273	chr7-27282426-27282598	0.768786	0.0863687	0
1274	chr1-202130859-202131129	0.763949	0.0863736	0
1275	chr7-4922708-4922997	0.788445	0.0864721	0
1276	chr8-15094238-15094522	0.792876	0.0866046	0
1277	chr18-59000922-59001136	0.769337	0.0868398	0
1278	chr10-50463005-50463068	0.712361	0.086887	0
1279	chr11-413651-413796	0.749634	0.0868891	0
1280	chr19-54466138-54466413	0.777319	0.0869293	0
1281	chr9-90793960-90794095	0.783345	0.0869344	0
1282	chr3-54121898-54122147	0.720824	0.087246	0
1283	chr16-81856893-81857011	0.775756	0.0873025	0
1284	chr1-21056503-21056726	0.763949	0.087528	0
1285	chr4-6564529-6564821	0.758355	0.0875536	0
1286	chr2-131045298-131045517	0.786506	0.0875937	0
1287	chr2-219865362-219865459	0.722498	0.0879141	0
1288	chr7-155260754-155260975	0.782958	0.0881117	0
1289	chr7-35301797-35301952	0.779047	0.0882537	0
1290	chr6-170606297-170606522	0.782111	0.0883874	0
1291	chr9-122131976-122132261	0.788558	0.0886844	0
1292	chr5-1105433-1105635	0.777951	0.0887752	0
1293	chr4-8966057-8966348	0.795349	0.0888079	0
1294	chr10-43362024-43362245	0.759746	0.0892244	0
1295	chr1-241519805-241520024	0.745684	0.089232	0
1296	chr11-116371441-116371606	0.791899	0.0892764	0
1297	chr5-180497246-180497413	0.740564	0.0894072	0
1298	chr7-30722042-30722291	0.78527	0.0894122	0
1299	chr10-80822966-80823140	0.768274	0.0894828	0
1300	chr1-6569584-6569752	0.773748	0.0895811	0
1301	chr22-24830806-24830959	0.786659	0.0897339	0
1302	chr2-45176729-45176922	0.739225	0.0897866	0
1303	chr6-225524-225728	0.735578	0.0899933	0
1304	chr14-70345870-70346036	0.753929	0.0899957	0
1305	chr8-143592617-143592856	0.757967	0.0901516	0
1306	chr22-30938017-30938210	0.766549	0.0901568	0
1307	chr15-90319810-90320099	0.793114	0.0902255	0
1308	chr10-79398415-79398710	0.758823	0.0906843	0
1309	chr15-66947417-66947629	0.773178	0.0908379	0
1310	chrX-13587649-13587905	0.73835	0.0908703	0
1311	chr19-19221178-19221446	0.796582	0.0909696	0
1312	chr1-36788309-36788585	0.750916	0.0910213	0
1313	chr1-203044957-203045195	0.747858	0.0910636	0
1314	chr16-20359594-20359818	0.754038	0.0910891	0
1315	chr8-72754547-72754754	0.79249	0.0911388	0
1316	chr19-1755960-1756137	0.758982	0.0911908	0
1317	chr7-100608738-100608886	0.748228	0.0912084	0
1318	chr15-29034063-29034281	0.771115	0.0912327	0
1319	chr17-27332681-27332972	0.757383	0.0912793	0
1320	chr7-100943171-100943377	0.795557	0.0912891	0
1321	chr17-6659012-6659200	0.705898	0.0913317	0
1322	chr6-166422226-166422502	0.798687	0.0913363	0
1323	chr16-22825232-22825483	0.70035	0.0916692	0
1324	chr9-117267242-117267485	0.795477	0.0917304	0
1325	chr11-268194-268335	0.776337	0.0918324	0
1326	chr20-62713909-62714144	0.700755	0.0918996	0
1327	chr8-140717630-140717766	0.745347	0.0920173	0
1328	chr20-37303196-37303388	0.760559	0.0920183	0
1329	chr20-44659041-44659305	0.771968	0.0922302	0
1330	chr5-150466594-150466712	0.799601	0.0923214	0
1331	chr6-166849166-166849386	0.707974	0.0926334	0
1332	chr3-136538817-136539001	0.775411	0.0926875	0
1333	chr2-231808363-231808549	0.763906	0.0926992	0
1334	chr10-30347823-30348117	0.796236	0.093069	0
1335	chr10-44185970-44186174	0.783208	0.0932664	0
1336	chr10-111216544-111216812	0.790612	0.0935018	0
1337	chr19-47960704-47960978	0.738703	0.0935888	0
1338	chr8-4852384-4852634	0.747585	0.0936241	0
1339	chr17-1000156-1000258	0.728073	0.0938674	0
1340	chr7-127808165-127808398	0.722316	0.0938774	0
1341	chr2-241760467-241760595	0.781301	0.0939311	0
1342	chr3-183993888-183994095	0.793484	0.0939387	0
1343	chr12-187356-187609	0.76861	0.0941407	0
1344	chr11-116450572-116450820	0.752771	0.0944574	0
1345	chr22-21368199-21368396	0.795877	0.094597	0
1346	chr19-1755193-1755410	0.759372	0.0946336	0
1347	chr12-4501685-4501872	0.761547	0.0947804	0
1348	chr4-8868886-8869132	0.753741	0.0948036	0
1349	chr10-102906085-102906320	0.710444	0.0951227	0
1350	chr19-3880867-3881065	0.787471	0.0952295	0
1351	chr2-119599654-119599866	0.740252	0.0952332	0
1352	chr19-46002504-46002727	0.736767	0.095234	0
1353	chr3-192232925-192233177	0.780196	0.095504	0
1354	chr18-32074227-32074445	0.742771	0.0956544	0
1355	chr16-610761-611035	0.75378	0.0957274	0
1356	chr17-35060504-35060787	0.717556	0.0957559	0
1357	chr9-135362124-135362301	0.72378	0.0960054	0
1358	chr17-7609026-7609227	0.77222	0.0961599	0
1359	chr6-105401488-105401705	0.796786	0.0962207	0
1360	chr12-6883165-6883404	0.787075	0.0965558	0
1361	chr15-41232602-41232727	0.753785	0.0966511	0
1362	chr7-490427-490650	0.772026	0.0967451	0
1363	chr20-58569234-58569465	0.790164	0.0967754	0
1364	chr11-2907385-2907629	0.77224	0.0967936	0
1365	chr1-224804716-224804988	0.794782	0.0969722	0
1366	chrX-13587919-13588176	0.788683	0.096994	0
1367	chr3-62358082-62358268	0.782351	0.0970554	0
1368	chr19-30716606-30716779	0.742886	0.0971819	0
1369	chr12-132689738-132689977	0.705375	0.097361	0
1370	chr2-95527356-95527581	0.774197	0.097431	0
1371	chr18-10032753-10032983	0.747464	0.0974691	0
1372	chr1-50881350-50881628	0.775141	0.0975661	0
1373	chr17-37753186-37753401	0.718004	0.0977565	0
1374	chr1-1149056-1149266	0.78269	0.097835	0
1375	chr1-21955720-21955793	0.72627	0.0979469	0
1376	chr7-158110662-158110826	0.793696	0.0979897	0
1377	chr20-62270473-62270621	0.710455	0.0980305	0
1378	chr15-22646885-22647093	0.717315	0.0982929	0
1379	chr17-66194070-66194291	0.719355	0.0984127	0
1380	chr2-223166806-223167063	0.794075	0.0985356	0
1381	chr22-50607824-50608098	0.73696	0.0986117	0
1382	chr3-62860662-62860944	0.79491	0.0986641	0
1383	chr7-1264116-1264409	0.755139	0.0989773	0
1384	chr19-54929740-54929923	0.723753	0.0992327	0
1385	chr7-127808427-127808666	0.77885	0.0992979	0
1386	chr8-41733659-41733952	0.79967	0.0993941	0
1387	chr1-151688998-151689261	0.739359	0.099587	0
1388	chr18-54789058-54789243	0.762721	0.0997254	0
1389	chr10-109674482-109674631	0.779013	0.0997544	0
1390	chr22-49656005-49656064	0.0464639	0.600032	0
1391	chr11-123850255-123850375	0.0480468	0.600165	0
1392	chr17-32933604-32933732	0.113851	0.600424	0
1393	chr3-52719948-52720202	0.0065067	0.600576	0
1394	chr14-19925293-19925498	0.0104338	0.600644	0
1395	chr4-49101437-49101642	0.275824	0.600765	0
1396	chr5-131601500-131601770	0.0570603	0.600825	0
1397	chr5-180611842-180611992	0.0167662	0.600955	0
1398	chr17-34584354-34584509	0.217917	0.601016	0
1399	chr4-49125298-49125412	0.21261	0.60116	0
1400	chr22-36991199-36991374	0.287677	0.601705	0
1401	chr7-57395959-57396032	0.166891	0.601914	0
1402	chr22-43867207-43867345	0.0790028	0.601951	0
1403	chr4-49126116-49126319	0.279697	0.602357	0
1404	chr19-32122733-32122909	0.0886223	0.602372	0
1405	chr10-43450510-43450549	0.0159366	0.602468	0
1406	chr3-72340113-72340245	0.105174	0.603159	0
1407	chr10-39034893-39035119	0.139143	0.603197	0
1408	chr2-89870068-89870233	0.162907	0.603239	0
1409	chr13-19318785-19318818	0.0520023	0.604334	0
1410	chr3-46745915-46746063	0.195468	0.604633	0
1411	chr8-142635336-142635467	0.240488	0.605196	0
1412	chr14-106378333-106378463	0.138608	0.605257	0
1413	chr10-133211654-133211789	0.0171686	0.605285	0
1414	chr19-29379262-29379406	0.0508519	0.605359	0
1415	chr4-190521440-190521612	0.19317	0.605452	0
1416	chr15-20360383-20360577	0.229544	0.605894	0
1417	chr16-28070837-28071035	0.180768	0.60601	0
1418	chr10-5652691-5652849	0.030143	0.606536	0
1419	chr14-104659787-104659954	0.0661661	0.606725	0
1420	chr22-48920637-48920810	0.0851536	0.606852	0
1421	chr7-157913548-157913767	0.0981875	0.607323	0
1422	chr1-7590035-7590297	0.23359	0.607355	0
1423	chr22-20191213-20191286	0.0237397	0.607623	0
1424	chr13-114219924-114220101	0.133278	0.607761	0
1425	chr19-47031324-47031584	0.143154	0.607795	0
1426	chr20-36541113-36541194	0.105005	0.607935	0
1427	chr17-79304168-79304259	0.0360095	0.608402	0
1428	chr9-137697668-137697733	0.0731585	0.608867	0
1429	chr1-29825930-29826105	0.0981552	0.608867	0
1430	chr9-138629145-138629307	0.239986	0.608947	0
1431	chr5-76181289-76181549	0.122059	0.609021	0
1432	chr10-71711880-71712061	0.21976	0.609561	0
1433	chr1-22926884-22927099	0.129867	0.609673	0
1434	chr15-88718016-88718102	0.0507438	0.610257	0
1435	chr14-106093696-106093945	0.0858525	0.610284	0
1436	chr8-144120107-144120399	0.0127708	0.610457	0
1437	chr5-173191539-173191689	0.0074096	0.610644	0
1438	chr6-169796273-169796441	0.104568	0.611319	0
1439	chr15-74594705-74594780	0.0770434	0.61152	0
1440	chr1-4062145-4062280	0.197715	0.611559	0
1441	chr4-49121677-49121767	0.113793	0.611657	0
1442	chr1-2628079-2628330	0.133694	0.612121	0
1443	chr10-42364604-42364843	0.225177	0.612908	0
1444	chr11-694295-694546	0.10839	0.612982	0
1445	chr6-57485623-57485672	0.191642	0.613239	0
1446	chr1-240172394-240172579	0.0683975	0.613559	0
1447	chr10-45329761-45329850	0.103496	0.613778	0
1448	chr7-56986657-56986803	0.0905717	0.613854	0
1449	chr8-27578258-27578331	0.0166376	0.614151	0
1450	chr11-35684845-35685118	0.153669	0.615095	0
1451	chr4-8312659-8312867	0.109778	0.615112	0
1452	chr7-4337693-4337954	0.195513	0.615466	0
1453	chr10-132323169-132323351	0.103663	0.615896	0
1454	chr6-117364631-117364778	0.05608	0.616338	0
1455	chr14-106440059-106440246	0.107135	0.61664	0
1456	chr19-54675970-54676230	0.180971	0.617627	0
1457	chr21-46304850-46305061	0.149836	0.618221	0
1458	chr10-132371816-132372039	0.0553774	0.618328	0
1459	chr4-49659727-49659907	0.184423	0.618544	0
1460	chr15-70278866-70278981	0.0342461	0.61856	0
1461	chr2-2720750-2721003	0.125826	0.618607	0
1462	chr7-31200503-31200748	0.0884507	0.619036	0
1463	chr19-55976826-55976969	0.0599912	0.619059	0
1464	chr5-3523195-3523355	0.123424	0.619098	0
1465	chr4-6336496-6336628	0.134248	0.619123	0
1466	chr1-202651032-202651129	0.141965	0.61917	0
1467	chr5-178944295-178944391	0.101035	0.619224	0
1468	chr22-43702550-43702801	0.132386	0.619292	0
1469	chr3-136763774-136763904	0.0848549	0.619436	0
1470	chr18-75334338-75334561	0.166373	0.619524	0
1471	chr16-51105999-51106253	0.142431	0.619561	0
1472	chr22-50129453-50129635	0.250482	0.619668	0
1473	chr19-18076535-18076769	0.1743	0.619742	0
1474	chr16-1132611-1132841	0.131267	0.620018	0
1475	chr16-33240071-33240245	0.238088	0.620359	0
1476	chr1-201297699-201297796	0.075476	0.620582	0
1477	chr13-113777398-113777649	0.253559	0.621306	0
1478	chr8-1636263-1636355	0.0692054	0.621467	0
1479	chr9-137815028-137815070	0.105447	0.621505	0
1480	chr22-40089839-40090083	0.0946855	0.621774	0
1481	chr20-61163138-61163320	0.165917	0.621867	0
1482	chr17-77161031-77161291	0.170637	0.622459	0
1483	chr20-45421144-45421245	0.105922	0.62248	0
1484	chr10-3088110-3088279	0.0684602	0.624092	0
1485	chr1-37261707-37261800	0.0757789	0.624884	0
1486	chr20-53992767-53992899	0.140475	0.624914	0
1487	chr13-114477458-114477485	0.113946	0.625054	0
1488	chr22-20258317-20258477	0.0960705	0.625199	0
1489	chr1-110743501-110743663	0.202783	0.625227	0
1490	chr18-76553990-76554119	0.166496	0.625556	0
1491	chr11-134709600-134709841	0.195236	0.625606	0
1492	chr7-154541005-154541246	0.0925774	0.625685	0
1493	chr1-37221153-37221232	0.0855608	0.625884	0
1494	chr11-56999723-56999785	0.097878	0.625922	0
1495	chrX-80192435-80192563	0.0688818	0.626437	0
1496	chr1-34485986-34486226	0.153639	0.626593	0
1497	chrY-13451508-13451553	0.219423	0.62745	0
1498	chr9-138441690-138441736	0.074311	0.627896	0
1499	chr22-48567344-48567476	0.0655411	0.627958	0
1500	chr1-152484386-152484472	0.128058	0.628141	0
1501	chr22-49008835-49009013	0.153963	0.628292	0
1502	chrX-28814772-28814949	0.192868	0.628422	0
1503	chr11-116506634-116506705	0.226707	0.628825	0
1504	chr2-240580418-240580451	0.177795	0.628984	0
1505	chr8-10422633-10422777	0.115225	0.629244	0
1506	chr9-89288476-89288611	0.0672443	0.629507	0
1507	chr12-34547234-34547444	0.0637603	0.630004	0
1508	chr9-116457471-116457559	0.152816	0.630072	0
1509	chr19-29464134-29464325	0.188768	0.63067	0
1510	chr15-88703261-88703483	0.114071	0.630797	0
1511	chr6-166695407-166695562	0.130611	0.6308	0
1512	chr17-69804796-69804827	0.0355089	0.630864	0
1513	chr15-66420600-66420775	0.0603747	0.631079	0
1514	chr18-75382990-75383195	0.13379	0.631315	0
1515	chr8-49183601-49183708	0.0857856	0.631583	0
1516	chr15-29810706-29810924	0.250876	0.631826	0
1517	chr1-44481509-44481549	0.179084	0.631882	0
1518	chr10-134899372-134899639	0.106175	0.63206	0
1519	chr4-49169003-49169172	0.253041	0.632526	0
1520	chr19-49920070-49920134	0.205117	0.632965	0
1521	chr12-54772957-54773219	0.0028707	0.633155	0
1522	chr15-82374820-82375020	0.194509	0.633801	0
1523	chr19-43845360-43845479	0.152417	0.633859	0
1524	chr11-71115003-71115079	0.0617927	0.634069	0
1525	chr22-49473408-49473533	0.127198	0.634158	0
1526	chr7-56561893-56562026	0.113259	0.634257	0
1527	chr2-1811051-1811121	0.0142286	0.634564	0
1528	chr10-2298570-2298869	0.256133	0.634694	0
1529	chr22-32601202-32601342	0.0249458	0.634725	0
1530	chr15-67095582-67095839	0.0032849	0.634751	0
1531	chr14-105865540-105865745	0.172508	0.634887	0
1532	chr5-3676651-3676761	0.0778044	0.634888	0
1533	chr2-130411898-130411977	0.0767372	0.634902	0
1534	chr8-142960597-142960692	0.0051921	0.635301	0
1535	chr10-38795702-38795968	0.183045	0.635428	0
1536	chr15-93573587-93573775	0.167487	0.635679	0
1537	chr8-143213019-143213208	0.238737	0.635852	0
1538	chr9-67831900-67831911	0.13515	0.636144	0
1539	chr22-49535756-49535952	0.115291	0.636844	0
1540	chr11-124114717-124114844	0.0613839	0.636992	0
1541	chr22-49702052-49702304	0.282964	0.637547	0
1542	chr12-131007475-131007629	0.05899	0.637665	0
1543	chr10-1517482-1517705	0.181492	0.637933	0
1544	chr6-170394930-170395056	0.0244908	0.638061	0
1545	chr19-54758056-54758203	0.135585	0.638077	0
1546	chr2-2771987-2772155	0.100651	0.638329	0
1547	chr18-77626152-77626202	0.05423	0.638412	0
1548	chr20-44927838-44928013	0.144595	0.638791	0
1549	chr22-49601354-49601505	0.0292468	0.6389	0
1550	chr9-122754238-122754312	0.0110964	0.638953	0
1551	chr10-42358261-42358536	0.194253	0.639319	0
1552	chr7-31097879-31098030	0.100895	0.639585	0
1553	chr9-97316871-97317105	0.0108798	0.639933	0
1554	chr7-70926659-70926844	0.170773	0.640251	0
1555	chr1-85404251-85404403	0.0387601	0.64027	0
1556	chr7-67355533-67355674	0.0998492	0.640774	0
1557	chr8-1516900-1517108	0.114161	0.640989	0
1558	chr4-49116222-49116476	0.208334	0.641156	0
1559	chr10-46494248-46494429	0.177123	0.641162	0
1560	chr20-39969379-39969605	0.0193436	0.641312	0
1561	chr15-23398368-23398572	0.074063	0.641469	0
1562	chr5-136709236-136709346	0.112164	0.641819	0
1563	chr22-20155890-20156068	0.153204	0.641855	0
1564	chrY-466072-466102	0.0836089	0.642422	0
1565	chr17-77359784-77360057	0.110174	0.642967	0
1566	chr2-79279674-79279726	0.0357305	0.643476	0
1567	chr22-28114325-28114467	0.0131092	0.643648	0
1568	chr6-121069919-121069992	0.0599694	0.644001	0
1569	chr15-20138695-20138807	0.228778	0.644067	0
1570	chr11-712943-713089	0.0439145	0.644681	0
1571	chr1-5819520-5819683	0.082152	0.644989	0
1572	chr15-31521588-31521699	0.13699	0.645077	0
1573	chr19-34262702-34262987	0.0361203	0.645297	0
1574	chr8-1502674-1502766	0.218493	0.645446	0
1575	chr19-43156372-43156517	0.112054	0.645614	0
1576	chr2-110274180-110274317	0.0189959	0.646507	0
1577	chr1-71756703-71756756	0.0745331	0.646658	0
1578	chr17-77357600-77357695	0.0310876	0.64715	0
1579	chr1-175841957-175842153	0.213286	0.647519	0
1580	chr19-21089945-21090029	0.11123	0.647624	0
1581	chr4-49132584-49132683	0.219374	0.647885	0
1582	chr11-25965852-25965994	0.25383	0.648025	0
1583	chr19-28791828-28792024	0.0784378	0.648081	0
1584	chr7-188600-188629	0.117776	0.648238	0
1585	chr17-36610783-36611028	0.10779	0.648513	0
1586	chr14-106088547-106088827	0.206607	0.648628	0
1587	chr4-3606386-3606662	0.23642	0.649051	0
1588	chr12-132103682-132103927	0.0132776	0.649207	0
1589	chr19-403976-404199	0.183682	0.649214	0
1590	chr16-33783456-33783596	0.191414	0.649247	0
1591	chr1-143430468-143430682	0.195951	0.649908	0
1592	chr17-77193154-77193347	0.180192	0.650413	0
1593	chr14-106113160-106113295	0.0131658	0.650448	0
1594	chr9-139249334-139249513	0.0938166	0.650709	0
1595	chr16-837435-837722	0.14355	0.650916	0
1596	chr19-8861476-8861714	0.257031	0.650969	0
1597	chr8-142476345-142476426	0.0642091	0.651034	0
1598	chr14-105019672-105019869	0.222866	0.651268	0
1599	chr12-34499542-34499732	0.102212	0.651401	0
1600	chr2-2720457-2720729	0.284585	0.651777	0
1601	chr5-173461863-173461956	0.0479621	0.651845	0
1602	chr22-44275141-44275212	0.0342461	0.652146	0
1603	chr8-136046044-136046257	0.10974	0.652487	0
1604	chr16-1220630-1220743	0.299021	0.653161	0
1605	chr2-240580734-240580767	0.214821	0.653243	0
1606	chr14-104979050-104979236	0.196796	0.653347	0
1607	chr22-49688921-49689031	0.0452877	0.653397	0
1608	chr4-3702146-3702200	0.101155	0.653718	0
1609	chr5-9937682-9937876	0.0076897	0.654085	0
1610	chr5-13853021-13853169	0.0393555	0.654159	0
1611	chr5-132811643-132811851	0.184072	0.654261	0
1612	chr1-186113615-186113786	0.127334	0.654337	0
1613	chr4-8775153-8775351	0.125718	0.65437	0
1614	chr4-1021546-1021757	0.252852	0.654372	0
1615	chr7-157592742-157592964	0.16892	0.654423	0
1616	chr17-5978244-5978462	0.129458	0.654503	0
1617	chr2-596097-596224	0.210851	0.654673	0
1618	chr11-125030007-125030146	0.217156	0.655303	0
1619	chr8-7069250-7069403	0.176898	0.655732	0
1620	chr20-62797228-62797290	0.124546	0.655803	0
1621	chr17-18285472-18285487	0.145029	0.65595	0
1622	chr15-29216040-29216119	0.060271	0.656032	0
1623	chr3-13740047-13740165	0.0848473	0.656473	0
1624	chr11-74742496-74742617	0.20194	0.656738	0
1625	chr14-106087950-106088236	0.299848	0.656787	0
1626	chr7-101917139-101917208	0.0902987	0.656895	0
1627	chr11-131550294-131550377	0.243785	0.656958	0
1628	chr8-139778562-139778631	0.0740278	0.657242	0
1629	chr1-22936619-22936749	0.0445579	0.657321	0
1630	chr2-45047813-45047964	0.116734	0.657461	0
1631	chr8-142551784-142551949	0.211734	0.657702	0
1632	chr14-106360911-106361053	0.25746	0.657717	0
1633	chr5-5569422-5569585	0.0857515	0.657956	0
1634	chr7-56396107-56396320	0.284623	0.658191	0
1635	chr1-34528059-34528214	0.0517124	0.658227	0
1636	chr9-138599133-138599361	0.146128	0.658651	0
1637	chr2-207621245-207621309	0.0104699	0.658718	0
1638	chr20-58313820-58313961	0.0857634	0.65886	0
1639	chr5-1419626-1419838	0.0465251	0.658938	0
1640	chr7-153602233-153602396	0.116901	0.658986	0
1641	chr22-48949144-48949354	0.208425	0.659494	0
1642	chr22-49292334-49292440	0.0267196	0.659609	0
1643	chr12-132104041-132104121	0.0171557	0.659628	0
1644	chr10-78774962-78775065	0.122035	0.659834	0
1645	chr19-30610099-30610253	0.156391	0.660026	0
1646	chr22-22465805-22465997	0.119454	0.660232	0
1647	chr14-106132280-106132348	0.0265091	0.660288	0
1648	chr3-195726960-195727200	0.260489	0.660474	0
1649	chr15-28116055-28116174	0.136976	0.660847	0
1650	chr8-21597130-21597318	0.12144	0.660893	0
1651	chr16-70210611-70210771	0.0964631	0.66092	0
1652	chr14-96293895-96294194	0.11999	0.660938	0
1653	chr7-157500065-157500104	0.0399385	0.661093	0
1654	chr19-29888411-29888608	0.0913253	0.661294	0
1655	chr8-883584-883836	0.0625129	0.661338	0
1656	chr9-96682853-96683063	0.213708	0.661638	0
1657	chr11-2200346-2200579	0.159991	0.66184	0
1658	chrX-140993322-140993460	0.0689226	0.661919	0
1659	chr2-1838558-1838856	0.132215	0.662052	0
1660	chr2-12303888-12303984	0.076173	0.662249	0
1661	chr17-21516641-21516810	0.166009	0.6625	0
1662	chr15-88728990-88729083	0.0651626	0.662586	0
1663	chr22-17047102-17047296	0.219644	0.662823	0
1664	chr20-57372400-57372655	0.198854	0.662846	0
1665	chr10-134330965-134331148	0.0402783	0.663548	0
1666	chr2-241231704-241231740	0.126398	0.66443	0
1667	chr22-23242305-23242450	0.0459169	0.664612	0
1668	chrX-8434248-8434458	0.140996	0.664826	0
1669	chr8-142708804-142709073	0.102116	0.66485	0
1670	chr14-95520908-95521063	0.143136	0.664954	0
1671	chr4-1602012-1602255	0.246829	0.664976	0
1672	chr14-105025758-105025984	0.160387	0.665358	0
1673	chr1-21913557-21913776	0.0056018	0.665431	0
1674	chr20-62313915-62314019	0.0138456	0.665462	0
1675	chr14-101539383-101539636	0.16271	0.665515	0
1676	chr2-87634431-87634571	0.262536	0.665901	0
1677	chr12-53095309-53095472	0.100947	0.665933	0
1678	chr4-7209057-7209245	0.0883887	0.665948	0
1679	chr3-126936903-126937062	0.177358	0.666055	0
1680	chr8-1009479-1009577	0.255214	0.666477	0
1681	chr19-45248827-45248895	0.153044	0.66655	0
1682	chr1-5913258-5913429	0.0496441	0.666631	0
1683	chr22-46471818-46472039	0.0267417	0.666642	0
1684	chr19-29827398-29827530	0.0795398	0.666666	0
1685	chr17-11294591-11294685	0.0267417	0.666709	0
1686	chr15-88603691-88603821	0.163117	0.666761	0
1687	chr19-30561618-30561809	0.297486	0.666841	0
1688	chr22-39226818-39227043	0.263542	0.666867	0
1689	chr4-49634427-49634572	0.113877	0.666944	0
1690	chr2-89868669-89868888	0.0769829	0.667268	0
1691	chr7-44308429-44308701	0.150923	0.667282	0
1692	chr8-143706279-143706563	0.249744	0.667978	0
1693	chr22-49131530-49131750	0.165936	0.668122	0
1694	chr1-4556778-4556876	0.125064	0.668231	0
1695	chr19-30910844-30911012	0.138909	0.668389	0
1696	chr2-119927983-119928220	0.1781	0.668473	0
1697	chr22-37608503-37608651	0.0897324	0.668912	0
1698	chr11-131062659-131062826	0.234148	0.668935	0
1699	chr10-42362032-42362167	0.170218	0.668956	0
1700	chr16-33294580-33294745	0.204836	0.668998	0
1701	chr15-21316171-21316264	0.196994	0.669024	0
1702	chr4-49515847-49516092	0.289108	0.669086	0
1703	chr17-75319144-75319386	0.010207	0.669903	0
1704	chr22-49100418-49100655	0.271578	0.670438	0
1705	chr8-142756806-142756901	0.0132325	0.670479	0
1706	chr16-1232181-1232363	0.183356	0.670732	0
1707	chr1-2838622-2838867	0.0729851	0.671491	0
1708	chr20-51040573-51040866	0.130249	0.671571	0
1709	chr2-240641308-240641453	0.124214	0.671577	0
1710	chr19-34189584-34189823	0.0643317	0.671745	0
1711	chr4-190329630-190329688	0.0879315	0.671749	0
1712	chr5-6354637-6354686	0.103594	0.671751	0
1713	chr9-128810511-128810578	0.117787	0.671864	0
1714	chr16-86903155-86903400	0.0923909	0.672271	0
1715	chr17-11738039-11738265	0.0815802	0.672392	0
1716	chr12-117847496-117847516	0.0947374	0.672607	0
1717	chr19-8854253-8854524	0.0797201	0.672707	0
1718	chr14-106063129-106063218	0.0429157	0.67271	0
1719	chr14-99673914-99674062	0.201383	0.673626	0
1720	chr9-138628815-138629028	0.211455	0.673734	0
1721	chr5-113631055-113631122	0.0671751	0.6738	0
1722	chr11-134709900-134710146	0.25832	0.674214	0
1723	chr8-5425564-5425692	0.127381	0.674374	0
1724	chr8-142593742-142593951	0.229832	0.67445	0
1725	chr17-77515471-77515673	0.0588163	0.674553	0
1726	chr7-132107-132234	0.225584	0.674577	0
1727	chr3-6741733-6741813	0.0500319	0.674919	0
1728	chr6-30994369-30994510	0.0672306	0.675163	0
1729	chr12-125941543-125941781	0.0649086	0.675233	0
1730	chr11-118011931-118012163	0.293302	0.675296	0
1731	chr15-20545847-20546018	0.213683	0.675396	0
1732	chr7-151425057-151425190	0.0272169	0.675506	0
1733	chr5-112455073-112455270	0.269381	0.675684	0
1734	chr20-55418531-55418800	0.176574	0.676037	0
1735	chr4-1556063-1556204	0.26226	0.676138	0
1736	chr17-38099375-38099510	0.125237	0.676352	0
1737	chr19-1262053-1262248	0.0338663	0.67652	0
1738	chr15-21224323-21224344	0.0106644	0.676656	0
1739	chr9-118605601-118605748	0.0267417	0.676788	0
1740	chr22-49407639-49407782	0.0788659	0.676858	0
1741	chr2-2726140-2726370	0.162823	0.676895	0
1742	chr9-90462092-90462265	0.0303639	0.677109	0
1743	chr20-46523485-46523763	0.141998	0.677411	0
1744	chr13-114912049-114912142	0.0459283	0.67749	0
1745	chrX-152237000-152237149	0.086809	0.677615	0
1746	chr16-5299342-5299465	0.160022	0.677894	0
1747	chr20-61177158-61177336	0.119219	0.677895	0
1748	chr12-125997542-125997735	0.252129	0.678011	0
1749	chr20-934597-934773	0.0736023	0.678186	0
1750	chr18-76478869-76479079	0.153146	0.678216	0
1751	chr14-98636898-98637002	0.169612	0.678308	0
1752	chr15-67341189-67341231	0.0965884	0.678334	0
1753	chr17-75830443-75830611	0.103405	0.678343	0
1754	chr20-31670783-31670844	0.180256	0.678724	0
1755	chr10-132977375-132977551	0.244348	0.678772	0
1756	chr22-49574109-49574370	0.297523	0.678873	0
1757	chr12-53130709-53130768	0.141656	0.678942	0
1758	chr16-73685611-73685711	0.150706	0.679136	0
1759	chr14-105022806-105023046	0.0923729	0.679577	0
1760	chr2-240714133-240714321	0.163815	0.679652	0
1761	chr19-33231419-33231616	0.112689	0.679756	0
1762	chr19-42314569-42314591	0.0231831	0.679786	0
1763	chr2-71748808-71748916	0.156479	0.67999	0
1764	chr22-44275811-44276014	0.145735	0.680002	0
1765	chr10-117585843-117586004	0.127129	0.680041	0
1766	chr8-143661418-143661547	0.116766	0.680075	0
1767	chr14-76807539-76807657	0.0773939	0.680093	0
1768	chr4-49215398-49215467	0.13573	0.680376	0
1769	chr15-74593550-74593627	0.137966	0.68041	0
1770	chr14-99335253-99335553	0.178931	0.680447	0
1771	chr8-143052016-143052286	0.108533	0.680459	0
1772	chr17-77244846-77245043	0.107419	0.680528	0
1773	chr12-126172760-126172853	0.0257281	0.680543	0
1774	chr5-8053131-8053260	0.164188	0.680594	0
1775	chr5-175270075-175270245	0.0799536	0.680675	0
1776	chr2-128430107-128430202	0.123499	0.680862	0
1777	chr3-50511391-50511532	0.159895	0.680921	0
1778	chr4-6057583-6057830	0.0100706	0.681027	0
1779	chr7-1303664-1303878	0.198346	0.681124	0
1780	chr9-137848696-137848776	0.0213983	0.681403	0
1781	chr22-49477083-49477289	0.162978	0.681703	0
1782	chr10-130345728-130345963	0.180933	0.681987	0
1783	chr8-142717466-142717765	0.156275	0.681988	0
1784	chr16-66944481-66944649	0.220987	0.682064	0
1785	chrX-1760326-1760397	0.0374501	0.682253	0
1786	chr22-45134426-45134647	0.142878	0.682268	0
1787	chr19-42654691-42654954	0.166456	0.682336	0
1788	chr1-153416756-153416863	0.242688	0.682668	0
1789	chr15-29743627-29743782	0.0464323	0.68293	0
1790	chr20-61789230-61789397	0.140786	0.682965	0
1791	chr16-89074495-89074546	0.0709459	0.682984	0
1792	chr7-154946571-154946694	0.135207	0.682994	0
1793	chr18-5457726-5457801	0.0940267	0.683085	0
1794	chr1-32085485-32085761	0.219746	0.683267	0
1795	chr22-50130917-50131035	0.100143	0.683465	0
1796	chr19-4212654-4212813	0.0111786	0.68359	0
1797	chr14-99452485-99452738	0.18746	0.683624	0
1798	chr11-3252588-3252807	0.0964529	0.683632	0
1799	chr2-218941457-218941498	0.260424	0.683653	0
1800	chr18-34907628-34907761	0.0807776	0.683672	0
1801	chr3-13186142-13186371	0.29755	0.683678	0
1802	chr3-10458802-10459054	0.179292	0.683784	0
1803	chr7-157518326-157518582	0.149649	0.684263	0
1804	chr20-2144029-2144305	0.135834	0.684432	0
1805	chr4-6419463-6419588	0.232364	0.684561	0
1806	chr16-32877716-32877786	0.196495	0.684729	0
1807	chr16-7016440-7016579	0.158187	0.684731	0
1808	chr20-58193192-58193470	0.128839	0.684827	0
1809	chr7-1307757-1307971	0.036033	0.68501	0
1810	chr2-1224640-1224921	0.188056	0.685137	0
1811	chr2-113998686-113998702	0.0322866	0.685762	0
1812	chr22-21983087-21983352	0.108086	0.686365	0
1813	chr4-6109609-6109780	0.0166781	0.686484	0
1814	chr1-4129092-4129186	0.257168	0.686662	0
1815	chr7-122474726-122474867	0.140171	0.68673	0
1816	chr7-152881018-152881238	0.280682	0.686769	0
1817	chr7-154447863-154448040	0.0843564	0.68708	0
1818	chr5-176175792-176175993	0.11394	0.687171	0
1819	chr11-2933944-2933968	0.0067013	0.687453	0
1820	chr5-107909327-107909503	0.0857395	0.687499	0
1821	chr14-106239070-106239236	0.0537207	0.687532	0
1822	chr14-104828302-104828491	0.0446698	0.687595	0
1823	chr2-48787669-48787797	0.138871	0.687665	0
1824	chr1-2746339-2746546	0.199861	0.687805	0
1825	chr20-48085339-48085454	0.274589	0.687806	0
1826	chr6-112683594-112683766	0.28374	0.687887	0
1827	chr11-59813640-59813657	0.209273	0.688604	0
1828	chr14-106392288-106392558	0.195619	0.689	0
1829	chr1-7729202-7729344	0.111594	0.689025	0
1830	chr7-142636799-142636919	0.0953164	0.689248	0
1831	chr22-45433871-45433951	0.134244	0.689295	0
1832	chr22-21018564-21018680	0.0788899	0.689499	0
1833	chr2-2740546-2740679	0.0238435	0.689594	0
1834	chr10-130685243-130685282	0.152148	0.689628	0
1835	chr15-31815682-31815760	0.164112	0.689825	0
1836	chr19-28790644-28790872	0.0645619	0.689948	0
1837	chr20-39969657-39969872	0.173157	0.69001	0
1838	chr7-1462284-1462452	0.190288	0.690046	0
1839	chr10-42726416-42726581	0.136481	0.69008	0
1840	chr1-37425793-37425937	0.0277752	0.690409	0
1841	chr9-96563543-96563630	0.087184	0.69051	0
1842	chr5-166729521-166729610	0.172816	0.690602	0
1843	chr11-45130064-45130187	0.0850475	0.690682	0
1844	chr21-45855705-45855758	0.0174693	0.69074	0
1845	chr14-96660506-96660561	0.0381456	0.691226	0
1846	chr20-56408572-56408797	0.183551	0.691289	0
1847	chr6-40380130-40380230	0.136522	0.691331	0
1848	chr2-133029143-133029165	0.17446	0.691456	0
1849	chr20-59310855-59310920	0.0200479	0.691611	0
1850	chr7-26577863-26578099	0.112781	0.691955	0
1851	chrX-19105863-19106050	0.0978068	0.692109	0
1852	chr15-29743431-29743556	0.0413331	0.69234	0
1853	chr8-2988072-2988347	0.178655	0.692358	0
1854	chr9-137937734-137937978	0.285387	0.692474	0
1855	chr6-40159666-40159697	0.108557	0.692488	0
1856	chr11-27655223-27655354	0.248121	0.692504	0
1857	chr16-32297215-32297308	0.201155	0.692698	0
1858	chr12-128957788-128957999	0.106743	0.692801	0
1859	chr12-125978857-125979019	0.246099	0.693094	0
1860	chr21-9857315-9857403	0.206662	0.693136	0
1861	chr20-49345688-49345757	0.0749819	0.693277	0
1862	chr2-1221733-1222014	0.104811	0.693292	0
1863	chr9-135106503-135106765	0.178249	0.69331	0
1864	chr16-34209988-34210082	0.0137125	0.69334	0
1865	chr4-190512810-190512882	0.028535	0.693628	0
1866	chr5-178558900-178559012	0.175276	0.693673	0
1867	chr20-41804873-41804924	0.0251713	0.694058	0
1868	chr12-126665515-126665775	0.104927	0.694187	0
1869	chr16-46387564-46387819	0.263062	0.694354	0
1870	chr20-41534734-41534859	0.142077	0.694443	0
1871	chr7-67744930-67745125	0.0914227	0.694446	0
1872	chr1-4200944-4201093	0.179514	0.694585	0
1873	chr7-153137808-153137915	0.105327	0.694674	0
1874	chr15-70276263-70276379	0.0503209	0.694776	0
1875	chr20-40675367-40675511	0.0220619	0.694779	0
1876	chr11-50371606-50371721	0.20851	0.694927	0
1877	chr2-87623859-87624082	0.254504	0.694948	0
1878	chr9-134698725-134698926	0.190279	0.69506	0
1879	chr22-27635082-27635353	0.0620116	0.695109	0
1880	chr19-38968299-38968472	0.252055	0.695301	0
1881	chr11-133497720-133497947	0.0595214	0.695449	0
1882	chr1-2826586-2826750	0.0918562	0.695506	0
1883	chr22-49339614-49339817	0.110687	0.695984	0
1884	chr8-47240159-47240195	0.109921	0.696021	0
1885	chr10-130658742-130658945	0.215617	0.696119	0
1886	chr11-1763613-1763792	0.124959	0.69632	0
1887	chr17-77171699-77171874	0.0507094	0.696323	0
1888	chr15-88488858-88488969	0.10136	0.696368	0
1889	chr4-8658679-8658780	0.157264	0.696415	0
1890	chr8-142751731-142751902	0.134154	0.696426	0
1891	chr14-106082976-106083076	0.0449137	0.696481	0
1892	chr15-29402675-29402766	0.0683015	0.696524	0
1893	chr21-9963727-9963859	0.246931	0.696556	0
1894	chr1-17923835-17923986	0.0113423	0.697333	0
1895	chr1-247990785-247990931	0.0885878	0.697344	0
1896	chr1-37072261-37072381	0.0367022	0.697428	0
1897	chr2-231440499-231440662	0.0854239	0.697458	0
1898	chrX-75234543-75234731	0.253991	0.697551	0
1899	chr5-180045221-180045517	0.0794976	0.697835	0
[truncated: 2,376 more rows]

## Sheet: Table S7
Supplementary Table 7: DMRs in breast cancer cell lines comparing to WBCs.
[truncated: 3,066 more rows]

[truncated: 6 more sheets: Table S8, Table S9, Table S10, Table S11, Table S12, Table S13]
